# Supplementary material for: Combined analysis of mRNA and miRNA identifies dehydration and salinity responsive key molecular players in citrus roots
Source: Sci Rep. 2017 Feb 6;7:42094. doi: 10.1038/srep42094 (PMC5292693; doi:10.1038/srep42094)
Supplement: Supplementary Dataset 2 [file srep42094-s2.xls]

## Sheet: Info
Supplemental Tables
Supplemental Table S1. Association analysis between DE miRNA and DE target genes.
Supplemental Table S2. The primers used for qRT-PCR of miRNA and mRNA.
Supplemental Table S3. Full list of 242 novel miRNAs from 3 small libraries.
Supplemental Table S4. Primers used for modified 5' RLM-RACE mapping of the miRNA cleavage sites and putative target genes
Combined RNA-Seq and miRNA-Seq analysis identifies dehydration and salinity responsive key molecular players in citrus roots
Rangjin Xie*, Jin Zhang, Yanyan Ma, Xiaoting Pan, Cuicui Dong, Shaoping Pang, Shaolan He, Lie Deng, Shilai Yi, Yongqiang Zheng, Qiang Lv
Citrus Research Institute, Southwest University/Chinese Academy of Agricultural Sciences, Chongqing, 400716, China
*Corresponding author: R. Xie
Email: xierangjin@163.com

## Sheet: Table S1
Supplemental Table S1: Association analysis between DE miRNA and DE target genes
miRNA	Log2ration	Regulated	Target genes	Accession	Log2ratio	Regulated
cj_MIR1515	8.5	Salt	RNA-binding (RRM/RBD/RNP motifs)	Ciclev10021658m	11.4/10.0	Salt/Dehydration
			RNA-binding (RRM/RBD/RNP motifs)	Ciclev10021660m	1	Salt/Dehydration
			RNA-binding (RRM/RBD/RNP motifs)	Ciclev10021764m	1	Salt
			Disease resistance protein (TIR-NBS-LRR)	Ciclev10024519m	-1.1	Salt
cj_MIR156b	-2.5	Salt	Squamosa promoter-binding protein-like	Ciclev10031270m	9.3	Salt
			squamosa promoter binding protein-like 9	Ciclev10011938m	-1.3	Salt
			squamosa promoter binding protein-like 2	Ciclev10031393m	-9.9	Salt
			squamosa promoter binding protein-like 2	Ciclev10031394m	-5.4/-10.3	Salt/Dehydration
cj_MIR159	-1.6	Salt	pyruvate orthophosphate dikinase	Ciclev10006837m	-3.1	Salt
			-	Ciclev10010889m	1.23	Salt
cj_MIR164	0.4	Salt/Drought	Protein of unknown function, DUF642	Ciclev10031881m	-3.4	Sal
			NAC domain containing protein 1	Ciclev10021155m	-2.3	Salt
			FKBP-like peptidyl-prolyl cis-trans isomerase	Ciclev10005862m	-1.2	Salt
			Chalcone-flavanone isomerase	Ciclev10033386m	-1.5/-1.3	Salt/Dehydration
cj_MIR166c	-1.7	Salt	Tetratricopeptide repeat (TPR)-like	Ciclev10019492m	1.4	Salt
			Homeobox-leucine zipper family protein	Ciclev10014266m	-1.2	Salt
cj_MIR167	-1.5	Salt	S-locus lectin protein kinase family protein	Ciclev10007490m	1.6/2.5	Salt/Dehydration
			F-box/RNI-like superfamily protein	Ciclev10008699m	1.1	Salt
			Aluminium induced protein with YGL and LRDR motifs	Ciclev10016341m	1.8	Salt
cj_MIR169l	-6.3	Salt	P-loop containing nucleoside triphosphate hydrolases	Ciclev10020387m	1.3	Salt
			nuclear factor Y, subunit A1	Ciclev10005144m	1.3	Salt
cj_MIR2118	-0.7	Salt	GTP-binding family protein	Ciclev10014514m	1.1	Salt
cj_MIR3627	-1.7	Salt	-	Ciclev10005553m	-6.2	Salt
cj_MIR390	-1.8/5.7	Salt/Drought	-	Ciclev10006399m	-2.1	Salt
			-	Ciclev10009988m	-4.7/-4.8	Salt/Dehydration
			-	Ciclev10009989m	1.2	Salt
cj_MIR393b	-1.75	Salt/Drought	F-box/RNI-like superfamily protein	Ciclev10014739m	-2.7/-1.1	Salt/Dehydration
			F-box/RNI-like superfamily protein	Ciclev10019437m	-1.3	Salt
			cytochrome P450, family 709, subfamily B, polypeptide 1	Ciclev10000762m	-1.2	Salt
cj_MIR394	-2.6	Salt	homolog of Medicago truncatula MTN3	Ciclev10032372m	-2.9	Salt
			-	Ciclev10024513m	1.2	Salt
cj_MIR3946	-6.8	Salt	Ypt/Rab-GAP domain of gyp1p superfamily protein	Ciclev10007665m	1.1	Salt
			Thioredoxin z	Ciclev10002629m	1.9	Salt
			NB-ARC domain-containing disease resistance protein	Ciclev10000338m	-1.1	Salt
			IAA-leucine resistant (ILR)-like gene 6	Ciclev10000964m	1.1	Salt
			glutamate receptor 3.4	Ciclev10014285m	-9.7 /-9.6	Salt/Dehydration
			G-box binding factor 3	Ciclev10021327m	1.1/1.7	Salt/Dehydration
			galactinol synthase 2	Ciclev10001308m	4.2 /6.2	Salt/Dehydration
			dentin sialophosphoprotein-related	Ciclev10030518m	1.1	Salt/Dehydration
			B-box type zinc finger family protein	Ciclev10029355m	-1.5/-1.9	Salt/Dehydration
			auxin-regulated gene involved in organ size	Ciclev10022861m	1.1/-1.1	Salt/Dtought
			agenet domain-containing protein	Ciclev10031000m	-6	Salt
			agenet domain-containing protein	Ciclev10031298m	1.3/3.1	Salt/Dehydration
			-	Ciclev10011752m	10.5/11.0	Salt/Dehydration
cj_MIR3950	2.375	Salt/Drought	-	Ciclev10003076m	5.5/4.4	SaltDehydration
			-	Ciclev10003078m	6.0/5.5	Salt/Dehydration
cj_MIR3951	2	Salt/Drought	Wound-responsive family protein	Ciclev10017349m	1.5	Salt
			Tetratricopeptide repeat (TPR)-like	Ciclev10004364m	-8.7	Salt
			sigma factor binding protein 1	Ciclev10002803m	2.3	Salt
			Leucine-rich repeat protein kinase	Ciclev10018659m	1.6	Salt
			Leucine-rich repeat protein kinase	Ciclev10018837m	1.9/1.2	Salt/Dehydration
			homolog of Medicago truncatula MTN3	Ciclev10032313m	1.08	Salt/Dehydration
			galacturonosyltransferase-like 3	Ciclev10031574m	-1.5	Salt
			end binding protein 1C	Ciclev10026070m	-2.1	Salt
			protein phosphatase 2CA	Ciclev10031682m	2.2	Dehydration
			SNF2 domain-containing protein	Ciclev10014043m	1.1	Dehydration
cj_MIR3952	-1.8	Salt	MIRO-related GTP-ase 1	Ciclev10000540m	2.5	Salt
			MIRO-related GTP-ase 1	Ciclev10000545m	-1.4	Salt
			-	Ciclev10029121m	-1.2/1.1	Salt/Dehydration
cj_MIR396	-1.8/9.5	Salt/Drought	growth-regulating factor 8	Ciclev10019828m	-2.2/-1.5	Salt/Dehydration
			growth-regulating factor 5	Ciclev10001613m	-2.3	Salt
			growth-regulating factor 1	Ciclev10025209m	-1.4	Salt
			growth-regulating factor 7	Ciclev10019529m	10.2	Dehydration
			ATPase E1-E2 type family protein	Ciclev10006602m	3.9/2.6	Salt/Dehydration
			-	Ciclev10017094m	2.1/3.5	Salt/Dehydration
cj_MIR397	-2.9/-1.5	Salt/Drought	laccase 7	Ciclev10011375m	-4.1/-1.4	Salt/Dehydration
			laccase 7	Ciclev10011384m	-4.5/-1.7	Salt/Dehydration
			laccase 17	Ciclev10018047m	-1.5	Salt
			H(+)-ATPase 9	Ciclev10027127m	-3.3	Salt
			Laccase/Diphenol oxidase	Ciclev10028117m	-1.2	Dehydration
cj_MIR399d	-2.9/-1.5	Salt/Drought	Transducin/WD40 repeat-like	Ciclev10031507m	-1.1	Dehydration
cj_MIR408	-2.7/0.7	Salt/Drought	RNA-binding (RRM/RBD/RNP motifs)	Ciclev10029157m	1.0/1.2	Salt/Dehydration
			plantacyanin	Ciclev10002840m	-2.7	Salt
			plantacyanin	Ciclev10022827m	-1.7	Salt
cj_MIR472	-2.1	Salt	nucleotide binding	Ciclev10014635m	-2.5	Salt
			NB-ARC domain-containing	Ciclev10024478m	-1.2	Salt
			glutamate receptor 2.7	Ciclev10014227m	5.4/5.9	Salt/Dehydration
			leucine-rich repeat-containing protein	Ciclev10018143m	-1.1/-3	Salt/Dehydration
cj_MIR477b	-2.9	Salt	SNF7 family protein	Ciclev10016601m	-2.9	Salt
cj_MIR482a-3p	-2	Salt	NB-ARC domain-containing	Ciclev10024507m	-1.2	Salt
cj_MIR482b	-2.2/1.7	Salt/Drought	Calcineurin-like phosphoesterase	Ciclev10020590m	10.0/7.8	Salt/Dehydration
			NB-ARC domain-containing	Ciclev10024868m	1	Salt
cj_MIR482c	-1.7/-11.7	Salt/Drought	NB-ARC domain-containing	Ciclev10024478m	-1.2	Salt
cj_MIR535	2.25	Salt/Drought	annexin 3	Ciclev10032254m	-11.7	Salt
			annexin 3	Ciclev10031964m	2.3	Dehydration
cj_new_MIR016	-1.2	Salt	ATP-dependent RNA helicase, putative	Ciclev10007378m	2.1/2.2	Salt/Dehydration
cj_new_MIR035	-6	Salt	CheY-like two-component responsive regulator	Ciclev10031120m	1	Salt/Dehydration
			alpha/beta-Hydrolases	Ciclev10028838m	1.3	Salt
cj_new_MIR038	-1.9	Salt	NB-ARC domain-containing	Ciclev10000091m	-10.1	Salt
			LRR and NB-ARC domains-containing	Ciclev10027593m	-1.1	Salt
			Disease resistance protein (CC-NBS-LRR class)	Ciclev10024868m	1	Salt
cj_new_MIR049	-2.4	Salt	calcium-dependent protein kinase 6	Ciclev10020901m	-2.2	Salt
			ammonium transporter 1	Ciclev10004812m	1.4	Salt
cj_new_MIR052	-2.6	Salt	-	Ciclev10020019m	-9.8	Salt
cj_new_MIR055	-7.8/-7.6	Salt/Drought	sucrose synthase 2	Ciclev10004341m	-1.4/1.8	Salt/Dehydration
			sucrose synthase 3	Ciclev10019255m	1.1	Dehydration
cj_new_MIR065	-6.5/-1.8	Salt/Drought	nucleotide binding	Ciclev10014635m	-2.5	Salt
			auxin response factor 10	Ciclev10027901m	-1.2	Salt
cj_new_MIR091	-6.3	Drought	calcineurin B-like protein 10	Ciclev10009237m	-3	Dehydration
cj_new_MIR103	-2	Salt	cystatin B	Ciclev10017285m	2.5 /9.9	Salt/Dehydration
			cystatin B	Ciclev10017287m	-10.9	Salt
cj_new_MIR108	-1.9/-10.3	Salt/Drought	Transducin/WD40 repeat-like	Ciclev10030832m	-2.9 /2.4	Salt/Dehydration
cj_new_MIR114	-3.2	Salt	amino acid transporter 1	Ciclev10014645m	2.9	Salt
			amino acid transporter 1	Ciclev10014647m	2.2	Salt
cj_new_MIR125	-2.1	Salt	NB-ARC domains-containing	Ciclev10027593m	-1.1	Salt
cj_new_MIR145	-5.9/-5.7	Salt/Drought	methyl esterase 17	Ciclev10032697m	-1.5/-1.8	Salt/Dehydration
cj_new_MIR152	5.1/-2.1	Drought	-	Ciclev10028872m	-1.3	Dehydration
			thiamin biosynthesis protein	Ciclev10000782m	1.2	Salt
cj_new_MIR165	7	Drought	unknown function	Ciclev10016217m	9.8	Dehydration
cj_new_MIR 197	0.6	Salt/Drought	Transducin/WD40 repeat-like	Ciclev10028365m	1.2/5.2	Salt/Dehydration
			NAC domain containing protein 47	Ciclev10020717m	1.3	Salt
			Leucine-rich repeat protein kinase	Ciclev10018659m	1.6	Salt
			AP2/B3-like transcriptional factor	Ciclev10028744m	-9.6	Salt
			type one serine/threonine protein phosphatase 4	Ciclev10005216m	1	Dehydration
cj_new_MIR 201	8.3	Drought	myb domain protein 103	Ciclev10008921m	2.2	Salt
			Basic-leucine zipper (bZIP) transcription factor	Ciclev10001528m	-1.4	Sal
			-	Ciclev10002961m	2.4	Salt
			TRAF-like family protein	Ciclev10007248m	10.2	Dehydration
cj_new_MIR 203	5.7	Drought	Cyclin B1;4	Ciclev10010020m	-2	Salt
			ATPase E1-E2 type family protein	`Ciclev10014301m	1.2/3.5	Salt/Dehydration
cj_new_MIR 219	-5	Salt	sucrose synthase 2	Ciclev10018889m	-1.4/1.8	Salt/Dehydration

## Sheet: Table S2
Supplemental Table S2: The primers used for qRT-PCR of miRNA and mRNA
Name	Primer sequence	Gene ID
cj_MIR167	5’-GAAGCTGCCAGCATGATCTG-3’	-
cj_MIR3951	5’-GGGTGGGTGTAGATAAAGATGAGAG-3’	-
cj_MIR482b	5’-CCTCTTCTTGCCCACCCC-3’	-
cj_MIR1691	5’-TAGCCAAGGATGACTTGCCTG-3’	-
cj_MIR156b	5'-GGGTGACAGAAGAGAGTGAGCAC-3'	-
cj_MIR408	5'-GATGCACTGCCTCTTCCCTG-3'	-
cj_MIR472	5'-TTTTTCCCACACCTCCCATC-3'	-
cj_new_MIR197	5’-GGGCGTTGAGATTGAAAGTAGTG-3’	-
cj_new_MIR027	5’-TCCAAGGATGACTTGCCTGC-3’	-
cj_new_MIR114	5’-TGTCGCCGGAGAGATAGCAC-3’	-
cj_new_MIR152	5'-TGCTGAAGAGGAATGTTGGTTGT-3'	-
cj_new_MIR203	5'-GATTCAGGATATCCCCTGATTCA-3'	-
cj_new_MIR219	5'-TGTCATAGGAAGTAGGCTGCACC-3'	-
cj_new_MIR3946	5’-GGGGTAGAGAAAGAGAAGAGAGCAC-3’	-
cj_new_MIR3950	5’-GGTTTTTCGGCAACATGATTTCT-3’	-
U6 snRNA	5’-GCGATACAGAGAAGATTAGCATGG-3’	-
Gene 1	Forward:5’-CAGATGTTACTGGAGGAGG-3’	Ciclev10007490m
	Reverse:5’-GATTGAAACTGCCACTATGA-3’
Gene 2	Forward:5’-TACCTGACGGATTGACTG-3’	Ciclev10018837m
	Reverse:5’-TCTTCTTGAGCTTTGCTG-3’
Gene 3	Forward:5’-GAGGCAAGAAGGCATAAG-3’	Ciclev10020590m
	Reverse:5’-CCCCACCATAACAGAGTT-3’
Gene 4	Forward:5’-CACTACCACCAAACTCTTC-3’	Ciclev10005144m
	Reverse:5’-GTTACCGTTGCCTTCATA-3’
Gene 5	Forward:5’-TAGTTGCTGGAAGTGAGG-3’	Ciclev10028365m
	Reverse:5’-CAATGACAATCCCATAAAGA-3’
Gene 6	Forward:5’-Fe:CGTTGCAGGTGGTTCATT-3’	Ciclev10020387m
	Reverse:5’-AGGGTGGCGAAGTAGGAA-3’
Gene 7	Forward:5’-GTGGTGGGACCTTATTTG-3’	Ciclev10014645m
	Reverse:5’-GAAAGCATAGCCGAAAGA-3’
Gene 8	Forward:5’-AGGCCAACAGTTTCTCCA-3’	Ciclev10014285m
	Reverse:5’-TGACCCAGTTCCACCAAT-3’
Gene 9	Forward:5’-TCGGACCTCAGCAACTAC-3’	Ciclev10003078m
	Reverse:5’-GGAAGAGCGAGTCCATTT-3’
Gene 10	Forward:5’-CAAATGCCTTAGACTCGC-3’	Ciclev10014227m
	Reverse:5’-GCATGAATACTTGGGTGA-3’
Gene 11	Forward:5’-AGGTTCTAGGGCATTCAA-3’	Ciclev10016217m
	Reverse:5’-AGTGCCTTTCCTTCTTGG-3’
Gene 12	Forward:5’-CGCCTTGATGATGAACAC-3’	Ciclev10020590m
	Reverse:5’-TTCCTACAGCCAGGTCGC-3’
Gene 13	Forward:5’-TGACCACCTGCTGAGACT-3’	Ciclev10000782m
	Reverse:5’-ATGGTAGCACCTCCTTCT-3’
Gene 14	Forward:5’-GCTTCCTACATTTGCCACTT-3’	Ciclev10004341m
	Reverse:5’-GTTTCAGCCCTCCATCAG-3’
Gene 15	Forward:5’-ACTTCTGCCATACTTTCTC-3’	Ciclev10014301m
	Forward:5’-ATTTGCCTTCAGATGTTG-3’
Actin	Forward:5’-CCCCATCGTTACCGTCCAG-3’
	Reverse:5’-CGCCTTGCCAGTTGAATATCC-3’

## Sheet: Table S3
Supplemental Table S3 Full list of 242 novel miRNAs from 3 small libraries
miRNA	Location (Citrus clementina)	Mature miRNA	Length (nt)	Similar miRNA	Pre-miRNA
cj_new_MIR001	scaffold_1283:3882:4044:+	GGCCTTTTTCCGTTGGACAAA	21	gma-MIR1517	CCGTTTTTGTGGCCTTTTTCCGTTGGACAAACTTGGCGCCCCGGACATCAGTCGGTTATTTTTGGGCGCGGCTTTGCCCGCGGCCTATTTTTGGCACACGGAGGCCCCTCACAAAGTCTCGCCCCATTCCGAGTCCGGCGGACGAAGTTGGCTAACCCCACCC
cj_new_MIR002	scaffold_1283:4244:4406:+	GGCCTTTTTCCGTTGGACAAA	21	aly-MIR4248c	CCGTTTTTGTGGCCTTTTTCCGTTGGACAAACTTGGCGCCCCGGACATCAGTCGGTTATTTTTGGGCGCTGCATTGCCCGCGGCCTATTTTTGGCAATCGGAGGTGCCTCGCAAAGTCTCGCGCCATTCCGAGTCCGCCGGAGGAAGTTGGCCAGCCCCACCC
cj_new_MIR003	scaffold_1309:7421:7573:-	GGCCTTTTTCCGTTGGACAAA	21	vvi-MIR393a	TTTGTGGCCTTTTTCCGTTGGACAAACTTGGCGCCCCGGCCTTCGGGCGGTATTTTTTGGGCGCGGCTTTGCCCGTGGCCTATTTTTGGCACACGGAGGCCCCTCGCAAAGTCTCGCGGCATTCCGAGTCCGGCGGACGAAGTTGGCCAGCCC
cj_new_MIR004	scaffold_13:40830:41007:-	TCTGGAAACCTCTTGATTTGG	21	ptc-MIRf10146-akr	CCCAATGTCCAGACATAAGAAAGATCCAAGAGGAAATTGCGGAAACGTTAGGCCTAGAGTTGTCTGAGGAAGCTGAGTCTAGAAGAGCTAGTAGACTATATGAAAGATTGAAGAATGAGAAGAAGATCCTTGTGATTCTCGATAACATCTGGAAACCTCTTGATTTGGGGACTATTGG
cj_new_MIR005	scaffold_8:1702328:1702511:-	ACATGAGAATAGGTTAAAGGGGC	23	unknown	ACGTTGGGGGGTTGAATGTCCTTTTCCCTATGTATTATCCGAAATCTCGTAACTATGTTGACTTGTTTTACCATGTATATTTGGTGCATTATATTATAAGGTATTAATATACTGTTTACATTAAAGTAATGCTAGTGCTATGTTTGGAAGAACATGAGAATAGGTTAAAGGGGCTCTGCTGATG
cj_new_MIR006	scaffold_1:956832:956936:+	TAAAGAACCTGCATTACATGA	21	osa-MIR5489	CTGGTGCCCATAAAGAACCTGCATTACATGAGACACCACAAGAAAACATTTTGTGGAGTGCAGACTTGTAGTTGTAGAATTGCAGGATTCTTTCTTTTGAGCCAC
cj_new_MIR007	scaffold_1:3648861:3648988:+	TCTGTTAGCTTATTCCCAACT	21	hvu-MIR1126	ATCATATTAACGTTAGGGATAAGTTAAATGACAGAAAACACAAATTTCAACACAATACGGAACAAAATACACTGCACTGGAGTCTGTTTTTTTTTTGTCTGTTAGCTTATTCCCAACTTTAATACAAC
cj_new_MIR008	scaffold_1:5596851:5597023:+	GGGAATATGAACTCTGGAGAAGT	23	ath-MIR4228	AAGGTAAAGCATTGCTTCTGGTTAGTTCACTTCCACCCTTATATTCAAACTTTATTGATGCACTCATGTATGGGAGACAGACTTTATCATTGGATGAAGTTAAAGCTGCCCTGAATACTAGAGGGCTGCAAGAAAAGTCAGGGAATATGAACTCTGGAGAAGTGCTGGTAGTA
cj_new_MIR009	scaffold_1:10210488:10210683:+	TTAAGGAAACCGGCAAGCCGAA	22	spr-MIR156	CTTTTGGAGGCTCTCAAAACCAGCCAACCGGTTAAGGAAACCGGCAAGCCGAATTGCCTCTTGCTGCTCTCGGGTCCATATCCGATTTACCGAATTTCAAATTCGGAAAGCCAGTTTCGGCTTTCTCCAATTCTGCCCGCTAACCGACTTGCCAGTTAGGAAATCCGGCAAGCCGGATTCGTGACCCTTTTAAGTT			UGACAGAAGAGAGAGAGCAC
cj_new_MIR010	scaffold_1:20597540:20597724:+	TTAGAATTTGTGGTATTGGGCC	22	osa-MIR5535	TGGGCTTCTTGGGTGTGATATCTTAGATTCCACATCCATACCCATGAGAGGAAGAAATTTGTACAAAAACAAAGAAAGGGAGGAAACCTTTTCTCGAATTCAGATGGGACATAGTGTGCTTTAAAGAGGTTAAACAATGGGTGGCATTTGGGGTTAGAATTTGTGGTATTGGGCCAAAAGAGTTC
cj_new_MIR011	scaffold_1238:1044:1112:+	GGGGAATTGTAGGAAAGAGATC	22	ath-MIR865	TTACGATATTGGGGAATTGTAGGAAAGAGATCTAAAGGATCTTTTTCCTCAAATTCCTCTTTGGCCTTA
cj_new_MIR012	scaffold_1:1749304:1749371:+	CCCATTTGCAGCATCGTTGAGC	22	osa-MIRf11515-akr	TGAATCAGGACCCATTTGCAGCATCGTTGAGCATTCCACCTCCTTCGTATGTGCAAATGGCTGAAATG
cj_new_MIR013	scaffold_1:24094108:24094284:+	TTTGAGGAGGAGCTTAGAAGC	21	ath-MIR834	CACCACCAATGCTTCTAAACTTTTCCTCAAAGACAACCCTTTGAGCTTAACCCGTTGAACTCTGGTCAGTGCCATAGCTAAAAGGGCGTTGTCAAAATGGGATCTAGCATGGCTAGTATGAAAAGTGTTAAGCTCAAAGTGTTGTCTTTGAGGAGGAGCTTAGAAGCATTGGTGAGA
cj_new_MIR014	scaffold_1:25708435:25708549:+	GCTCACTCTCTATCTGTCACC	21	tcc-MIR156b	AAAGGGTAAGAGGAGGTGACAGAAGAGAGTGAGCACACATGGTATTTTCTTGCATGCTTTGAGATCCTGCTTGAAGCTATGCGTGCTCACTCTCTATCTGTCACCCCAACCCCCC
cj_new_MIR015	scaffold_1:25748198:25748305:+	TTGAGCCGCGCCAATATCACT	21	vun-MIR171f	AAAAAACGAAAGCGATATTGGTGAGGTTCAATCCGAAGACGGATTTACACATTGAAGTTGTAAAAGACGATCTCAGATTGAGCCGCGCCAATATCACTTAATTTATAA
cj_new_MIR016	scaffold_1:24871993:24872094:-	GTTGGAGAGCAGCAGTTCGAAC	22	mtr-MIR2630r	ATCAGTGGGTTGCATTTTTGCGTTCTGTTTTAGTCTTTAGGCTTTTTAAGTCAAAAAAATCCTAGGCCGAGTTGGAGAGCAGCAGTTCGAACCCCCACAATG
cj_new_MIR017	scaffold_1:15209135:15209311:-	GTGACAGAAGATAGAGAGCGC	21	vun-MIR157b.4	CTCTTGGGTCTTAGCTTCTCTCTTTCTGCGCACAACTTTCCTTTTACAGTAACACTTAATTTTTTTATAAGCAAAATCTTTTTTCTTTAATAAAATGATAGTTTAATTAGTTAATTAATGTCAGAGGAGGGAAATGGGTGATGCTGGTGACAGAAGATAGAGAGCGCAGATGATGAT
cj_new_MIR018	scaffold_1:24484009:24484098:+	CCCTGGTGAACTGAACTACCC	21	osa-MIRf12059-akr	AATTCAACACCCCTGGTGAACTGAACTACCCATCATTCTCAGTCCTGTTTGGGGACCAGAGGGTTGTCCGTTACACTCGGGAGTTGACAA
cj_new_MIR019	scaffold_1:28593476:28593579:-	TGCTCGCTCCTCTTCTGTCAGC	22	ctr-MIR156	ACGAGAGAGCTACTGACAGAAGAGAGTGAGCACACGCAGGTAATTGTATTAGAAAATATCTTTGCAGGTGCGTGCTCGCTCCTCTTCTGTCAGCGTCATTTTTG
cj_new_MIR020	scaffold_3:11205796:11205915:-	TTAGAATAGATTGCAAAGCTGC	22	ath-MIRf10765-akr	AAATTTTTATTTAGAATAGATTGCAAAGCTGCAAAACATGTTTTAAAAAAAAATGTTCAAAACATTGCATCAAAACAAATTTTTGCACGTTGGCAAGTCATTTTAAGTGTTTTTGATTTT
cj_new_MIR021	scaffold_2:3454428:3454523:+	TAATCAGACTAGTTCTTTACCT	22	zma-MIR167p	CTCTCTCCGAAGGGTTCTAAAGAAATGTTCTGTTTACACAATAGTTCTATCACAGAGCTTTGGGTAATCAGACTAGTTCTTTACCTTCAATCTTCC
cj_new_MIR022	scaffold_2:18131959:18132073:+	TATGATGAATTATATGATACT	21	ppt-MIR897	TGTCAACAAGAGATGTCAAATATAGCTCTCATGGCAATTGGGGATGAATCATTTTACAAACTTGATGAAGTAAGTGATCCTACCTATGATGAATTATATGATACTTTAAAGGAAT
cj_new_MIR023	scaffold_1:15209053:15209175:-	GTGACAGAAGATAGAGAGCGC	21	ptc-MIR156j	GGTGATGCTGGTGACAGAAGATAGAGAGCGCAGATGATGATATGCTCTAATGGAGTTTGTATATCACTCCTTTGTGCTCTCTGTGCTTCTGTCATCAGGCCAATTCAGTCCCTCCCCTCACTT
cj_new_MIR024	scaffold_1:23223588:23223714:-	GTAGCGGGCAGAGATTGAAGCC	22	osa-MIR1426	CCAGTTTAGAGTAGCGGGCAGAGATTGAAGCCATACCGTTGCAAAACACAATTTTGCTTAGTTTCTTGATGATGATGAAAATTGAGTTTTTCCGGAAGACTTTGACCATGTCACGCTACAAACTGGT
cj_new_MIR025	scaffold_1:24404199:24404296:-	AACGGCTGGATGCAATTGTGG	21	sit-MIR139-npr	GTGGTACCGTGCCACAGTTACATCCAACCGTTGGATGCTCGTAGACCCCACCTATTCAAGTGCATCCAACGGCTGGATGCAATTGTGGCACGATACCA
cj_new_MIR026	scaffold_2:34376374:34376465:+	TCCAATGGCTGGATCCAGCTG	21	ptc-MIRf12538-akr	GTACCATACCACAGCTGAATCCAACCATTAGATCTAGCTATGGTGAAAACTGTGAGTTGGATCCAATGGCTGGATCCAGCTGTGGTATAGTA
cj_new_MIR027	scaffold_2:12410877:12411088:-	TAGCCAAGGATGACTTGCCT	20	ghb-MIR169a	TTTGGGGTATTATTAGGCGGTCGTCTTTTGGCTAACTTGACAGTCTCTTGCATGTCTTTCACGGTAAGCCTTTCTCTTCTTCACGAAGCTCAAATATTTGGTGCTTACTCACTTAGCAGAAAGGTTTGATGCAGATAAATATAAGGAGAGGGGTCTTACATGAATATAATATCATTGTTTGTTAGCCAAGGATGACTTGCCTGCACCTTGAT
cj_new_MIR028	scaffold_2:7411312:7411613:-	CAATTGTTGTCTTGCCTATA	20	osa-MIR2125	ATAGCACTAGCAATTGTTGTCTTGCCTATACCACCAATGCCCCAAATACCAAGACTGTAAACTTCTTTCGACCCAGTACTTAGTAAAGATTCAATTACCCTTATGCTTGATTCTACACCAACCAGCCTTTCTTTGCAATCACTTGGAAATATATCATTTAATCTCTTCAAAACATCTTTGACCAGTTCCTCTATGAGTACAGATTCAGGCCTAAGAAATATTGAAAGCAAATAGAAAGTTCAGATAAATTAATAGAAAGTGAAAAAAAAAAAAATAGAGAAAGGCAATATATGTTAGGTTCC
cj_new_MIR029	scaffold_2:8093618:8093764:-	TCTCAGGTCGCCCCTGTGGGA	21	osa-MIR398b	TGCAAAGAGGTAGAGAAGTCCCGCAGGGGCGACATGAGATCACATGCAACGCATTGCCTAATGCCTATACATTTGGTGTGGTGGGAGTGTTTGTGTTTATGTGTGTTCTCAGGTCGCCCCTGTGGGATTTCTTCTACCATTTTTTTC
cj_new_MIR030	scaffold_2:8250953:8251062:-	TAGATGCAACTGTGGTACGGT	21	osa-MIRf10363-akr	GCAACTGTGGCACCGTGCCACGGTTGCATCTAGTCGTTGGATGCAGTTAGATTGGTGGGGTCTACTGGCATCTAACGGCTAGATGCAACTGTGGTACGGTGCTACAGTTG
cj_new_MIR031	scaffold_3:5630424:5630534:-	TATGGTACCACAGCTGAATCC	21	mtr-MIR2670c	ACCACAGTTGTATGGTACCACAGCTGAATCCAACCATTAAATTTAGCCCACAGTTATCATCAGAATTAAATACAAAAACTGGATTCAGTTGTAATACCATACAACTGTGTC
cj_new_MIR032	scaffold_8:18714474:18714604:+	TAGCCAAGGATGACTTGCCT	20	tcc-MIR169j	CCTTGTTTGATAGCCAAGGATGACTTGCCTTGCTTCTAAAGAAAGGTCTCTCAAGTTTAACTTAGCTACATGTACAGCAAGAATCCTTGTGCAGGTTCTAGGGCAAGTCGTCTTGGGCTATCTTGACAGGC
cj_new_MIR033	scaffold_2:12415367:12415522:-	TAGCCAAGGATGACTTGCCT	20	aly-MIR169i	TCTAGTTTGGTAGCCAAGGATGACTTGCCTGATTCTTCCAATTAAGCGGTTTCAGATTAATCATATTGATTAATTAGTTTTTTAAATGAAGCCATTGATGGGTTACCAGGCAGTCACCTTGGCTAACTTGACAGTCTCTTGTCTCTCATGCTAGGC
cj_new_MIR034	scaffold_2:12454738:12454860:-	TAGCCAAGGATGACTTGCCTG	21	ptc-MIR169l	TAGCATTGTTTGCTAGCCAAGGATGACTTGCCTGCGCCTTGATTGCAAGACGAGGGTTTCAAGTGGCTGGAAGCCTCTCTTGTTTGGTTGCCAGGCGGTCTCCTTGGCTAAGCTGACAGGCTC
cj_new_MIR035	scaffold_8:2028427:2028637:-	TTGAGAAGTGTAGTATTATT	20	mtr-MIR5262	AGTCATGATAAAATAATACTACACTTCCGAAGTTGTATCCCAACCTTGTCTATCTCATGCATGGTGACATTTATCCATTGGATGGTGTGAGGGATTAGTATGTAATTTGACATCTTTTGAAATTGACACTACAGTAGATGAATGTCACTCAGTACGTAGGATTCAAATATTGGGATACTACTTGAGAAGTGTAGTATTATTTTATCTGACA
cj_new_MIR036	scaffold_2:12475375:12475506:-	TAGCCAAGGATGACTTGCCT	20	osa-MIR169f	TCTTGCAGAGTAGCCAAGGATGACTTGCCTAATCTCTTGCTAGTGGCTTCAAAATGTCGATTAGTTAAATTCAATTATCTCATTAAGACCCTGGATGGGTGTTAGGCAGTTATCTTGGCCAACTTGACAGAC
cj_new_MIR037	scaffold_1:28535329:28535462:-	GGGGCTGTGATGATATTTTCCC	22	ptc-MIRf10645-akr	CATGGATTCAGGGGAAATGTCATAATTAACCCTTTCTTTTTCTCTCTCTTTCTCTCTCTGACTGTCTCTTACAAAATGGATGTAATGTAAATGGAATATTAGGGGGCTGTGATGATATTTTCCCAATGACCAGA
cj_new_MIR038	scaffold_2:28637496:28637638:-	TTGCCAACTCCTCCCATGCCGA	22	ppt-MIR414	GAGGCCCGTAAGACATTTTCGGTCATGGGAGGATTGGCGAGAAAATCTTTCAATTTTACCATAAAGTATATAAGATGACGATGATGATTAAATGAAATCTTTTGCCAACTCCTCCCATGCCGATGATTTCTTATGGTTTCAAT
cj_new_MIR039	scaffold_2:22195332:22195456:-	TGATTGAGCCGTGCCAATATC	21	crt-MIR171	TGTGGTGACCATTTTGGAGGATGGATGGGTACAACGGGATATTGGTGCGGTTCAATAAGAAAACGGTGCTCAATACTTTTTGAGCTCCGCTTTTTGATTGAGCCGTGCCAATATCACGTGCCACT
cj_new_MIR040	scaffold_2:22316221:22316457:-	TTGAGCCGCGTCAATATCTCC	21	ctr-MIR171	TGTATTTTCATTGAGCCGCGTCAATATCTCCTTAATTATTTTGTAACTCTCTCCTCTATATCCTCGCCTTCGGTATGCAGCTGCTCCTCGGTACGCAATTCTCTAGCTCTTTTTCTTTAATTTGTCACATATCGTTCTCACATAGCTCGGTGCGCATCTAATCAACACTAGTTAAATAATTAATCTGCTTAAGGTACACACATATATAGATGCTTGATGTGCTGTAATTAATTGATT
cj_new_MIR041	scaffold_2:22381225:22381385:-	TTTGGAGAGTCTTTTGGAGCC	21	mtr-MIR529	ACTAATTTGAAGAGCCAAATCAGCAATAAATGTTCTAAATGACTCTTTAAATGAGATTCTTGAAATGAGATTGTCTTTCTCTCTCTTCAATGTGAAGTTTGAGGAATACTATCTCAGTTGAAGAATCTTATTTGGAGAGTCTTTTGGAGCCTTTAATTTAG
cj_new_MIR042	scaffold_2:28474073:28474173:-	TGACAGAAGATAGAGAGCGC	20	tcc-MIR156f	GAAATTTTGTTGACAGAAGATAGAGAGCGCATAAATTAAAATGCCATTAAGCAAACGTATTTTAAATCTTTGTGCTCTCTGTATTCTGTCATCAACGTGCA
cj_new_MIR043	scaffold_2:28618998:28619087:-	AATGGGTGCATGGGCAAGAGA	21	pvu-MIR2118	AAATTTCGGGAATGGGTGCATGGGCAAGAGAAGGAGAAAAAGAAAATATATACTTCCTTTCTTACCTATGCCACCCATTCCTTTGATTTC
cj_new_MIR044	scaffold_2:7685317:7685678:+	TTTGAGATTGAGGTGCTGTAACT	23	smo-MIR160b	TATATATACATGTTCAGTAACATCGATCCTACGCTTATCTTGAGGATTGCATTAAGCCCCATTATTGATTTGCTTTCATTGTCACTTTCAACTCTCCTTGTAGGCAACTAAGGCCAAAGAGAGGCTAAGGGAAAGGGAGAGAAGCTCTGCTGCGTAAAATATATATGTGGTTGAAGTGGGAGAAAAAAGAAAAAAAAGAGAAGAAATTCCTAATCATTTCTTATGCTCATATCAATGTTGACTTATTATCGAAATATTTTATTACAGTGAAAATATAAGTTTTTTTTTCCAATCTACATTGTATATTTTTCTGTTTAATTAAGAGTGTATTTGAGATTGAGGTGCTGTAACTTTTAAATTAC
cj_new_MIR045	scaffold_2:24635695:24636049:+	CCGGCCAGAAGAACTTCTCACCC	23	tcc-MIR396e	TTGAATCCATCGGTATTCCTGGCTATGAAAGAGAAGTTCAACTTCTAGCCGAATTAACTATATTAACTGCCATTCCAAATATGTTGAAGAAGCTCCTCAAAGTCCATAAACGCACTACCCCTTTCCCCAAAGTTCCCCCTAAGCCAGCAACAGGTGCTGCTTCAACTCCATCAGAGAGCCCCTCGGCCTTGAAAATTGTTCATGCAGGTGGGTTTGTTGAGTGCTGTTACATGGCAATACCTGCTGTTATAATTTTGGAGAAGTACCCTTCCTGCAAACTAGGTAGGCGTGAAGTTTTCAGGCGGCCGTGGGATTCAGTTGTCCGGCCAGAAGAACTTCTCACCCTTGGTGAAAA
cj_new_MIR046	scaffold_2:3222869:3222996:-	GTGTTTAAATTCGGATTTACA	21	ath-MIR156r	ATCCGGGTATGTGTTTAAATTCGGATTTACAAGTTTTTTTATATTGATTCTTGCTCGAAAATCAACATTGGTATCAAAGACAAATATGTTGTGTTCTGATTTAAGCATGTAGAGCATGAGACCCAAGC
cj_new_MIR047	scaffold_2:13369245:13369364:-	TGATTGAGCCGTGCCAATATC	21	tcc-MIR171g	AAGTGATATGAGGTGGTGGTAGGAGTAAAGTTTGATGTTGGCATAGCTCAATCCGATCAAAATTCTCAGTGCAGCTGAGTCCTTTATTCTGATTGAGCCGTGCCAATATCACATTCATTC
cj_new_MIR048	scaffold_2:3570881:3571086:-	GAGTAATAACACTTTTGAGTCGT	23	osa-MIRf10076-akr	TTATACATGGGAGTAATAACACTTTTGAGTCGTGTCAATTATCCATCGATCATCCAATCTTTTGGGCTTTTTCAATAATACACAAATATTTTTTTTAAGCAAAATTTCACCTAAAGTTAACAACACTTTTCACTCTCCCACTCCCGTCTTAGCTCTGTTAGAACCTTGACACAACTGAAAAGTGGTTGATTACTCCTAAATATAAA
cj_new_MIR049	scaffold_3:1033339:1033449:-	TGAGGCCGTTGGGGAGAGTGG	21	gma-MIR5036	CGTTGGTTGCTCACTCTCCCTCAAGGGCTTCTGGCGTTAATTAATGACAATTATTAATGCTTGCAGCTGCCTGCCAGGCCTGAGGCCGTTGGGGAGAGTGGACAAAAGTTG
cj_new_MIR050	scaffold_2:35379160:35379259:-	TGATTGAGCCGTGCCAATATC	21	tcc-MIR171d	AAGCATACGAGATATTGGCGCGGTTCAATCTGAGAGCAGTGCTCAAAGTCTAAGAAGAGCCCTGTTATTTGATTGAGCCGTGCCAATATCACGTCACGTG
cj_new_MIR051	scaffold_341:6912:6988:+	AATTCCATTAGGGTCGGTCTTG	22	gma-MIR156f	AAATAAGTTTCGTTCCGTTCTGATGGGGTCAGATCAATTTAAGTCAATTCCATTAGGGTCGGTCTTGAAACACTTCA
cj_new_MIR052	scaffold_3:2773472:2773644:-	TCTGTAACGTAGTTTTGTCCT	21	vvi-MIR169y	TATCATTGAGGGACCTGTCTATGTTACAGATTCGGTAACAAACATCTCCCGTCATCCCACCATCCGATTTTCTTTTGTTTAGTTTCTCACTCCACATCCAACCACATCCAACGGCTGATGCTGCAGTCTGTAGCTTACAGATTCTGTAACGTAGTTTTGTCCTATCATTGAGA
cj_new_MIR053	scaffold_3:1239005:1239105:+	AGTGAATGATGCGGGAGACAAA	22	octr-MIR319	GGATTTAATTAGCTGCTGACTCATTCATCCAAATACTGAGTAAAGGGTCGAAATGGATACCCAGTAAATGAGTGAATGATGCGGGAGACAAATTGAATCTT
cj_new_MIR054	scaffold_3:10069087:10069296:+	GGAAGACAAGATCAAACGGTG	21	osa-MIRf11364-akr	GGCTCTCAGATCGCCGTTCTTGTTTTCTCACCGGCCGGCAACCCGTACGTTCATGGGTCACCGTCATTTGACGCCGTTATTGACAAATTCTTGAGCGTTAACGGCGGCGCAAGCAGCAGTGGCCAAGTGGGTGTCCATCACAATGAAGCCGATGTGTGCCGCGGATTCTTGATGGTTCTGGAAGACAAGATCAAACGGTGTCGGAGTGCG
cj_new_MIR055	scaffold_7:1530522:1530696:+	TCTGTAACGTAGTTTTGTCCT	21	vvi-MIR169y	TATTATTAATTTGGACCTGTCTATGTTACAGATTCTGTAACAAACATCTCCCGTCATCCCACCATCCGATTTTCTTTTGTTTAGTTTCTCACTCCACATCCAACCACATCCAACGGCTGATGCTGCAGTCTGTACCTTACAGATTCTGTAACGTAGTTTTGTCCTATTATTATCA
cj_new_MIR056	scaffold_3:19818131:19818238:+	TTTCAAGATTAGTTAGGCACT	21	ptc-MIRf11243-akr	AAATCTAAGGTTTCAAGATTAGTTAGGCACTCAATTGATGAGGGAACTTCCTCTATTGGTGTATACCATAACCTTAGCTTGACTACTTTTCCGGAAATCTGTGGAAAT
cj_new_MIR057	scaffold_3:25577377:25577478:+	TTGCATCAACAATGGGACCGA	21	smo-MIR1105	AATTCACATGTTGCATCAACAATGGGACCGATTCAACACTATAATCTAAAGGCTCTATCAAATGAAGATTGCTGGTCTGTATTCCTGATGCGCATGTAATGA
cj_new_MIR058	scaffold_3:33172781:33172888:+	CCGTTTCATCTTGTCCTCCAG	21	ath-MIRf11047-akr	CACTCCGACACCGTTTCATCTTGTCCTCCAGAACCATCACAATGAAGCCGATGTGTGCCGCGGATTCTTGATGGCTCTGGAAGACAAGATCAAACGGTGCCGGAGTGC
cj_new_MIR059	scaffold_9:8836714:8836883:-	GGGAATATGAACTCTGGAGAAGT	23	sbi-MIR5565e	GTAAAGCATTACTTCTGGTTAGTTCACTTCCATCCTCATATTCAAACTTTGTAGATGCACTCATGTATGGGAGACAGACTTTATCATTGGATGAAGTTAAGGCTGCCCTTAATACTAGAGGGCTGCAAGAAAAGTCAGGGAATATGAACTCTGGAGAAGTATTGGCAGTA
cj_new_MIR060	scaffold_3:44054281:44054386:+	CTGCCCTGAGCCACTTGAGAA	21	sit-MIR25-npr	GAAGATTTATATCCCTGGGTGGCTCAGGATTGAGCGTATCTTTCTTTTTGTGAAATCAAAATAGAAACATAAGCTCTGCCCTGAGCCACTTGAGAATGCAACTCTT
cj_new_MIR061	scaffold_2:32333287:32333521:-	TCGGATAGTTTGTAGATAACTTC	23	zma-MIR390	CGAGATTCGATGCTGTTAAATGCTGGCTATCCAAGAGTTTTTCTTCGAATAAGATAACCCAAAACCTCTCGAAGGGAAATTAGCCATTTCCACCGTCTCTGTCCCTGTCTCTCCGGCAAAGAAGTTTCGGCATAAAAGCCCCACATCCTTGCCTTTCTCCGACTGAAACAGTACTTCAGGTATTACTTCTTTCTCCTCGGTCTCGGATAGTTTGTAGATAACTTCTTTTTTCTTT
cj_new_MIR062	scaffold_3:2580201:2580395:-	TGTGATTTGGTAGTTGCTGAG	21	ptc-MIRf11870-akr	ATGATTTGGCTGTAGCTGCTGATTTGCGAGAATATGGTTCCTATTAGAATTCAAATGATCACTTGATAGTAGATCAGTTGGAGAAATCCAACTGGCATTTGGTATTACCTGAGGGAATGTGGGAGTATTTTGTTCAATATGATTTCCTGGACAAGAAATCAAATTGTGATTTGGTAGTTGCTGAGAGTAAGTGGG
cj_new_MIR063	scaffold_3:2587792:2588021:-	TGCGGAGAAAGAGTTGTAATTC	22	ath-MIR835	GCAACTAAAGTGCGGAGAAAGAGTTGTAATTCAGTCCACTACAGTAGTAGAGAGCATCAAATTGTGCAAACACCAGAGGCTTCCCCTGAGAACGACATAGGAATAACTGTCAGTTCTATAAATGTTTATCATGCATGATGTAAAACTAAATATCTGGAATGTTTATAAAGCATGACTGCTCTCACCCCTGAAAATTTTTGTTCTGCAACTTGATCTCTGATTTTAGAAAT
cj_new_MIR064	scaffold_3:48441307:48441418:-	CGACCCGTTAGAACTTTGAAT	21	ptc-MIRf11209-akr	ATGACCCTCCAACTAGAAGTTCCAACGGGTCGGGTTTCATGTATTTCAGGTTTTTTTAAAAAAATTTATTTCAATGAAACCCGACCCGTTAGAACTTTGAATTGGGGGGTCA
cj_new_MIR065	scaffold_2:9780494:9780604:-	TAGCCAAGGATGACTTGCCT	20	ptc-MIRf10904-akr	TAACGTTTGTTAGCCAAGGATGACTTGCCTGCGGCTGTCAATATCATTAGGTTTCAAGCATGAAGCCTTTTGTTTGGTCGCCAGGGAGTCTCCTTGGCTACTCTGACAGCC
cj_new_MIR066	scaffold_3:21278531:21278868:-	TCATGATGCCACAATCGACTG	21	osa-MIRf10926-akr	CTATAAATTTAAGTTGATTGTTATCATTAGGCAGTAAATGTAACCCTACCTACAGGGAATAATAATAATAATAATAATAATATAAATGTGTGACTGCAAACTTGTACATACAAATTGACATTGCAATTTTTTTCATTTTTTCCTTTTATTAGCGTCACTCTTCTATTGGGCTTATAACCCATCTATTTATGTATATTATCAGCAAAGATTACACATCCAATAGCATTCCAAAATAATATAATATATATATATATATGTCTCAAATAAAATACTTACTGTATTAGATGTCAAAACTTCGATAATATCCTCATGATGCCACAATCGACTGCGTTCTCCTG
cj_new_MIR067	scaffold_3:21398691:21399027:-	TCATGATGCCACAATCGACTG	21	ath-MIR844	CTATAAATTTAAGTTGATTGTTATCATTAGGCAGTAAATGTAACCCTACATACAGGGAATAATAATAATAATAATAATAAAATGTGTGACTGCAAACTTGTACATACAAATTGACATTGCAATTTTTTCATTTTTTCCTTTTATTAGCGTCACTCTTCTATTGGGCTTATAACCCATCTATTTATGTATAATTATCATCAAAGATTACACATCCAATAGCATTCCAAAATAATATAATAATATATATATATATATGTCTCAAATAAAATACTTACTGTATTAGATGTCAAAACTTCGATAATATCCTCATGATGCCACAATCGACTGCGTTCTCCTG
cj_new_MIR068	scaffold_3:28347933:28348059:-	CTGAAGATTTCAAACGTGACT	21	mtr-MIR5291c	CGTTTCCAGTGGAGAAAATATATAGGGTTAATGGATTGGAATTTGAAGCGGCTTTCGAGCATTTTTGTAACTTCGCTTTTAAAGAAAATCATTGTCCTGAAGATTTCAAACGTGACTCACGGAGAGT
cj_new_MIR069	scaffold_2:102162:102297:-	GGCAAGTTGTCCTTGGCTACA	21	vun-MIR169c.1	TAGTAGCGTGCAGCCAAGGATGACTTGCCGGCAGAATGCTGTGTTTCCAGCTCTCCTTGGATATGTTCAGAAACATATATATTGTAATGAATGAATTGGTGCAAGTTGGCAAGTTGTCCTTGGCTACATGTTTCTT
cj_new_MIR070	scaffold_3:37151755:37151868:-	TTGTAGATGTTCTAATCCACC	21	mtr-MIR5562	CGGAACCTCCCTTTAGTAAATTGTGGAATATTGGGGCCAGCTACTTCAAGTTTTTCACTTAATATTGTTGAAAGAATTTGCTTTTGTAGATGTTCTAATCCACCCCCTGTTCCT
cj_new_MIR071	scaffold_8:11619016:11619308:+	CCGAGGACTCAGATTTGGGCC	21	tae-MIR1122	GGCATTAGTTTGGTTGGAATCGATTGGTCAATTGGTGGCCTATGCTATTTGGTTTATTAGTAAAATTTTTGGGACTTTGGGAAAAATAAATTAGGTTTACTAGTTTAGCTTCGATATTTTATATGATTTGACCCGATCTAGACACAATATCTAGCAATATTTAATCAAATTATTGAAGAGTAACACTTCCCTACAATATCATTTTAAAAATAATAGTTTACTACATTTATGTTATGTCCACCGATCGCCGCGGCTGCGGTCGCCGAGGACTCAGATTTGGGCCAAACGTGAGC
cj_new_MIR072	scaffold_3:45910047:45910161:-	TTGAAAGTAATAAGGATTATT	21	osa-MIR821b	TTTTTGGATCAAATTATCCTTATTACTTTCAATATATTTATAAATAATGTTTATAAATAATGTCTGTCATTGTTTATAAATTTGTTGAAAGTAATAAGGATTATTTAGTCTAAAA
cj_new_MIR073	scaffold_2:9780555:9780790:-	GGCAGTCTCCTCGGCTAACT	20	ptc-MIRf10904-akr	CCTTTGATTGTTGAATACCAGGCAGTCTCCTCGGCTAACTTGACAGTCCCTTATCTCTCATGCCAGGCCTTCTATTTTTCACCAACCAAGATCTCTCAAAAACTAGATATAAGCAATTGCATTGCGCTGGTTAATTGAAGCATAAATAAATATCTAAGGAAGAGGGTTCTTACATGAAGATAAGAGTAACGTTTGTTAGCCAAGGATGACTTGCCTGCGGCTGTCAATATCATTAG
cj_new_MIR074	scaffold_9:6871229:6871384:-	CTATGTTGCAACTGTGGTACCGT	23	smo-MIR1094a	TGTGGTCCGACTATGTTGCAACTGTGGTACCGTGCCACAGTTGCAACCAGCCATTAAATCCACTTGGATGAGGGGTGCAACAGTAAATCTAAGTGGATCTAATGATTGATTGTAACTGTGTCACGGTACCATAATTGCAACATAGTCAAGTCCCTT
cj_new_MIR075	scaffold_3:51011258:51011413:-	TAGAACCTTTTAATTAATAAA	21	ptc-MIRf11091-akr	TTAATTATTTTAGAACCTTTTAATTAATAAAACCACTCTTTTGTAATCATGGACGCTCTAATGCAAACAACTCTACAAGATTGATTTTGATAGATAATTCCAAAGAGAATTATAAAAGAAGGGTTTTATTAATCAAAAGGCTCTAAAACAATTAAA
cj_new_MIR076	scaffold_2:12415125:12415258:-	TAGCCAAGGATGACTTGCCT	20	ptc-MIR169l	AAGATAAGAGTAATTTTTGTTAGCCAAGGATGACTTGCCTGCGGCTTGCAATATAATTAGGTTTCAAGCTTTGAAGCCTTTTGTTTGGTTGCCAGGCAGTCTCCTTGGCTAAGCTGACAGCTTCTTCTCTTTCA
cj_new_MIR077	scaffold_4:2835293:2835366:+	CAACAGTAGAACTTTTGAAG	20	sbi-MIR5565f	CAAATCGATTCAACAGTAGAACTTTTGAAGTGGAATTGTATGTCAGATCTTCTTGCAGCTGTTGTCAGATTTGA
cj_new_MIR078	scaffold_4:9897078:9897295:+	GATCTCAGGATTCGGCGGTACC	22	sbi-MIR437w	ACGGGACTGGGGTACCTCGTCATCACTGCATTCTTTATTTTGCTTCCCCACTTTTCATTTCCCATTTTTGCTTTTGTACTTAGTACTCGTCCAGCTAACATAACTTTTGTGCATTGGGTGCAGTTATGGAGTCAGCGGGTGACGCTTTTGATGCATTTTTCCAAGCGGTAGTGGGTGGTGCTTCTGGATCTCAGGATTCGGCGGTACCTTAGAAAAGT
cj_new_MIR079	scaffold_9:8441162:8441371:-	AACTTTTATAACGTTTTGGGC	21	aly-MIR857	CAAGTTTATAGTTTAATTGAAAGAGTTTTGAAAACTTTGAAATCAACAAGTATTACTTGAAATTTTGGAGAAAGACTTATTTGAAAAGTTTCAAAATATTTTGGGCCATATCATAATTTCAAAAAGTTTTAGGATTGACAAAGTATTATTTAGAAATTCTGAAAGTGGACCTATTTGAAAACTTTTATAACGTTTTGGGCTATAATATAG
cj_new_MIR080	scaffold_4:12466830:12466929:+	TGTTGGAACGGCTCAATCAAA	21	ppe-MIR171	TTAAAACGGAGATGTTGGAACGGCTCAATCAAATCAAATATCCTATGAAATCAATTGGGTCCTTTAATTTGATTGAGCCGTGCCAATATCTCCTCTCGTC
cj_new_MIR081	scaffold_4:13512602:13512783:+	CCTCGGAGGTAACATTTTCAG	21	osa-MIR2097	TCTTCAGCGACCTCGGAGGTAACATTTTCAGCAGAGTAGTAGAAACAGCAAGCCAAGTGCAAAACCTCCTTGTTGGAAGCTGGGTCTAGATCACCTTCACGCAACTCCTCGGGAAAAGCGAAAACCAGCCTGAATTTTCTCTTCTTCGAGCGAGAGGTACCCTTCGACCCGTTGTGGGAGGT
cj_new_MIR082	scaffold_9:7586338:7586434:+	CTGAGCACCGGATCAATAGTCAG	23	ptc-MIRf10039-akr	TGATCTTGTGCTGAGCACCGGATCAATAGTCAGCAATTATTTAAAACTCACATGAGGTAATTGTTGACCATTGATCCGGTGCTCAGCACAAGCTCAG
cj_new_MIR083	scaffold_2:12521674:12521808:-	TAGCCAAGGATGACTTGCCT	20	aly-MIR169i	AGAAAAGAGTGCTAGTTTGGTAGCCAAGGATGACTTGCCTGATCTCTCCTAAGTGGTTTCAAAACGTTGAATATTTAAACCCTCGGGTGGGTACCAGGCAGTCTCCTTGGCTAACTTGACAGCCTCTCTTCTTTC
cj_new_MIR084	scaffold_2:23939215:23939325:-	TATGGTACCACAGCTGAATCC	21	ptc-MIRf10113-akr	ACCACAGTTGTATGGTACCACAGCTGAATCCAACCATTGAATCTAGCCCACAGTTGTCACCAAAACTGAATTCAATGGCTGGATCCAGCTGTGGTACCATACAACTATGAC
cj_new_MIR085	scaffold_2:26229571:26229668:-	AACGGCTGGATGCAATTGTGG	21	mtr-MIR1510b	GTGGTATCGTGCCACAGTTGCATCCAACCATTGGATGTCAGTGGACTCCATCAATCCAAGTACATCCAACGGCTGGATGCAATTGTGGCACGGTACCA
cj_new_MIR086	scaffold_4:17985770:17985851:+	ATTTATTATTGATTTGGGTTA	21	pta-MIR1309	TGGACACCACAACCCAAATCACATAATCAAAATCTGTTGGATTATCAACAAATTTATTATTGATTTGGGTTAACAGTGTAGT
cj_new_MIR087	scaffold_4:18890259:18890389:+	TAGCCAAGGATGACTTGCCT	20	tcc-MIR169j	CTTTGTTTGATAGCCAAGGATGACTTGCCTTGCTTCTGAAGCAAGGTCTCTCAAATTTAGCTTAGCTGCATATATAGCTCGAATCCTTGCCTAGTTTCTGAGGCAAGTCGTCTTTGGCTAGTCTAACAGGC
cj_new_MIR088	scaffold_4:24446031:24446126:+	CGCACCCCAGCGTGGAACCATC	22	ptc-MIRf11553-akr	AGGATTGAGGCGCACCCCAGCGTGGAACCATCAAAAGTTGTGATTACAGTTAGAGCAATGGGTGATGGTGCCACGCTGTGTGCGTCTTGAATGCTT
cj_new_MIR089	scaffold_4:24490875:24491077:+	TAGCCAAGGATGACTTGCCT	20	ptc-MIR169k	TCTCGTTTTGTAGCCAAGGATGACTTGCCTGGAGCCCCTCAACGGTATTCTTACTTATTTATCATTTCTCAAAATATACGAGTTAATTAACATAAAATCAGATCACGAAGTAGAGTAGTGCTTACATTCTACTTCAAGAAAATGAAAGGACTGTAGTATCTTTGAGTGGTTTGCAGGCCATCTCCTTGGCTAGCAAGATGGCT
cj_new_MIR090	scaffold_3:33835354:33835484:+	AACTGTAGTACCGTGCCACAGT	22	sit-MIR139-npr	CCTGTGGTGCAACTGTAGTACCGTGCCACAGTTACATCCAGTCGTTGGATGCCAATGGACCCCACCCATTCAAGTGCATCCAACGGTTGGATGCAATTGTGGTACGGTACCACAGTTGCACCGTTGTCAGA
cj_new_MIR091	scaffold_5:29592229:29592327:-	AGATCATCTGGCAGTTTCACC	21	ctr-MIR167	CACTAGTAGTAGTTGAAGCTGCCAGCATGATCTGAACTTTCCTTGACCTCCATCTCTAGGGAAAGGCCAGATCATCTGGCAGTTTCACCTATTGATGGT
cj_new_MIR092	scaffold_5:2463554:2463639:+	TTGCAACTGTGGCACGGTACC	21	tae-MIR1139	GTTGTAATTGTGGTATCGTATCACAGTTATAACTAGCTAAGTATCCAATGATTAGTTGCAACTGTGGCACGGTACCACAATTGCAA
cj_new_MIR093	scaffold_5:4964272:4964364:+	ATCTAACGGCTGAATGCAACTGT	23	sly-MIR171c	AGTACCATACTACAGTTTCTTCTAGCCGTTGGATCAACTTATGATAACAATTGTAGCTAAATCTAACGGCTGAATGCAACTGTGGTATGGTAC
cj_new_MIR094	scaffold_5:6873108:6873212:+	TTGGTCCAGGACTGCAGAACC	21	vvi-MIR171c	CGGGTGGATATTGGTCCAGGACTGCAGAACCCATGCTCAATACCCGAAGGTATTTGAACCATTTAAAAAAATTCTCGCAATCTTTCGGATTAAGATGATCGCTTT
cj_new_MIR095	scaffold_5:7239291:7239475:+	ATAGTTATCAAGGATTTGTCT	21	rco-MIR390b	GTTATTTACAATAGTTATCAAGGATTTGTCTAGGAGTTCTCTTATCCCAATATCTGAGTTAAAACCGCAACTGTCTAGTTTTTTCCTGACGCGATCTTCGTCCTTCCCCTTGAAGAAACATGCAAATATCTAAGAATATTTCTTTATCTCTTCTATCAAGTCCATCATAACTTATTCTGAGACCT
cj_new_MIR096	scaffold_2:31586723:31586958:-	TTTCTTCAAACAAACATGGGC	21	rco-MIR164a	TCTCTTTATGGCATGTTTGGTTTGAAGAAATGAAAGAAAAGGAGAGGAGAGGGAAAGAAGTGGAGGTAGAAGAGACGAATTTCATGTCAAACCAAACAACAAAATTGAGATTGACCCTCTTTTTCCCTCATTTCCTCTCCTCATCTCTCTTTCCTATTCCTCTCCTTTCCTTCCATTTCTTCAAACAAACATGGGCTTCCTGGTTTCTCATGTTGTTTAAGCACATGGATATGAGT
cj_new_MIR097	scaffold_5:14974079:14974221:+	TTTACAAACTGATGTGGCATG	21	ath-MIR5633	CAAATTAGTGTTTACAAACTGATGTGGCATGAAGAGATTGATTGAAAAGTGATAACAGTTATTTTTTTCAATTATGTGGACCCATGATGGTTTTATTCAACCAGTCTTCTCATGCCACATCCAGTTTGTACACATTTGTTTGT
cj_new_MIR098	scaffold_5:15932168:15932396:+	CAAAGTCTTTCCCTTGCTGGA	21	unknown	ACATCCGTTGCAAAGTCTTTCCCTTGCTGGAGTCATTGTCTCTTACTAATTTGATCAATTTGGAGACTATATGTGACAGCCCACTCACAGAAGATCACTCCTTCATCAACTTAAGGATTATAAAAGTAAAAGCCTGTGAAAAATTGAAGCATCTCTTCTCATTCTCCATGGCCAAAAACCTGTTGCGGCTTCAAAAAGCGGAAGTGGATTATTGCGAGAATCTGGAAAT
cj_new_MIR099	scaffold_5:19382857:19383040:+	ATAGTTATCAAGGATTTGTCT	21	sly-MIR157c	GTTATTTACAATAGTTATCAAGGATTTGTCTAGGAGTTCTCTTATCCCAATATCTGAGTTAAAACCGCAACTGTATAGTTTTTTCTTGACTCGATCTTTGTCCTTCCCTTTGAAGAAACATGCAATATCTAAGAATATTTCTTTATCTCTTCTATCAAGTCCATCATAACTTATTCTGAGAACT
cj_new_MIR100	scaffold_5:23224179:23224374:+	TATGGAGGGTATACAGAGGCT	21	ccl-MIR396	CAAGACAACTTATGGAGGGTATACAGAGGCTCAAGAGCTCGATTGCCATTCATTTTACACTTGGCTGGGCTATAGTATACCAACTAGTGATTAATAAAGAGAAGGTATGAAGGTCCTGTTGCTGGTGGTATTATCAATCAGAATTGTTATTTTACTTAGTCATACTTACCATGTATACTATTCGTAGGCTTTTTCA
cj_new_MIR101	scaffold_5:31788254:31788412:+	TTGAGGATCTTGCTGGAAGC	20	tcc-MIR169i	TTCGAATATATTGAGGATCTTGCTGGAAGCTGTTGTTCAAAAAATTGCAGAATTCAAAGTGAAACCAAACAGAACACTTATTTCTGTTCGAATAGCCGCAAAGTTTGAATTGGGCACTTTTTTGGACAATATGTTTCCAGCAAGATCCTCAAATTTGTG
cj_new_MIR102	scaffold_5:2576085:2576163:-	GTTGGAGAGCAGCAGTTCGAAC	22	ppt-MIR896	GCCTTTGGCCGAGTGGTGAGAGCTGCTGCTCTCCAAGTTGGAGAGCAGTTGGAGAGCAGCAGTTCGAACCCCCACAATG
cj_new_MIR103	scaffold_6:18431150:18431251:+	CTTTCAGCAGCCTCCGGCGTC	21	ptc-MIRf10970-akr	TTTTCTGTTATGTAGCTTGAGTCTTGCTGAAAGTACATGTTTAAAAGTTTGGATTTTATTTTTTCCAAGTACTTTCAGCAGCCTCCGGCGTCATAGCAGAGA
cj_new_MIR104	scaffold_5:17863678:17863789:-	ATCCAACTGTGGTAACATACA	21	ptc-MIRf10326-akr	GCCACGGTTGTATGGTACCACAGCTGAATCCAACCTTTGGATCCAATTCTGGTGACAACTGTGGGTTAGATCCAATGGTTGGATCCAACTGTGGTAACATACAACTGTGGTA
cj_new_MIR105	scaffold_5:17865996:17866101:-	CAGAATCTGTTCTTTAAGGAC	21	osa-MIRf10934-akr	TGGAACGCCATTAAATCTTGGAAGATTAGACTGTCATTGATTTTTTTATGCACCCAAAAATTATCCGGTAAGGGGCAGAATCTGTTCTTTAAGGACAATGCTTCAT
cj_new_MIR106	scaffold_8:22582349:22582520:-	TCTGTAACGTAGTTTTGTCCT	21	vvi-MIR169y	TCTTTAAAAGGACCTGTCTATGTTACAGATTCTGTAACAAACATCTCCCGTCATCCCACCATCCGATTTTCTTTTGTTTAGTTTCTCACTCCACATCCAACCACATCCAACGGCTGATGCTGCAGTCTGTACCTTACAGATTCTGTAACGTAGTTTTGTCCTCTTTTAAAAA
cj_new_MIR107	scaffold_5:22890194:22890315:-	ATGCATGATGTTGTTCGCGAT	21	ptc-MIR319b	GATGGAAGATGCGCGAGACAAATTATATGCATTGGTCCATGAACTTAGGAACTCTTGTTTGTTGATTGAGGATAGCAATGAACAATTTTCAATGCATGATGTTGTTCGCGATGTCGCAATAT
cj_new_MIR108	scaffold_6:18972230:18972360:-	TGTTTTGGGTGAAACGGGTGTT	22	lja-MIR157c	CCTTCTTGTCAGGTACCACACCCGTTCATCTAAAACAGGCTCCCACCTCTTAATTAATTAGAAGTTTTTTATTATCAGACGTGAGGGCTTGTTTTGGGTGAAACGGGTGTTGCACAAGGCTTGATGTTTCG
cj_new_MIR109	scaffold_5:24930761:24930984:-	CAAAGTCTTTCCCTTGCTGGA	21	osa-MIRf11300-akr	GGGTTCGTTGCAAAGTCTTTCCCTTGCTGGAGTCATTGGATCTTATTGATTTAACTAATTTGGAGACGATATGCTACAGCCAACTCAGAGAAGATCAATCTTTCAGCAACTTAAGGATTATAAACGTAGATTCCTGTCCAAAATTGAAGTATCTCTTCTCATTCTCTATGGCTAAAAACCTATTGGGGCTTCAAAAAGTAAAAGTGAGAAATTGCGATGAATTG
cj_new_MIR110	scaffold_8:24568941:24569049:-	TCTGTAACGTAGTTTTGTCCT	21	vun-MIR2111a.1	ACCACAGTTGTATGGTACCACAGCTGAATCCAACAATTGGATCTAATCCACAATTGTCACCGAAACTAAATTCAATGGCTGGATCCAGTTGTGGTACCATAACTGGAAC
cj_new_MIR111	scaffold_5:32792069:32792216:-	ATTGCGAGGATTGCGTAGCCT	21	osa-MIR1880	ATGTTACAGGATTGCGAGGATTGCGTAGCCTCTTAGTTAAAAGTGATGAATATTCATGGTCTAGTGAAGTTTTACCTCAATTATTTGATAAATTAACTTGTTTAAGGACATTAAAATTAAAGGTATGTGAACCGTGGTTGTGTAAGAA
cj_new_MIR112	scaffold_8:19588200:19588311:+	TTTGATGATCTATAATGGCATA	22	sit-MIR82-npr	TATATGAGCATTTGTAATAGTGGATTTGATCACTTGTTCTTTAACTCATCATTATGGCTTTTCTTAATAGCTATGTTGATTTTGATGATCTATAATGGCATATGTTGATTTT
cj_new_MIR113	scaffold_5:34146305:34146583:-	AGAATACTCGTTTACTTTGAACA	23	zma-MIR413	AAGGAAATGGAGTAGTTAAAGTATCCAAAGGTGTTTTATTTTACAATTCTTCAGCAAACTAATGGTCATGATTTAACACAAAATTTCTTAAAATAATAGAAAGAAACATGTTAATATGGAATATGGAGATTTATTACGGAGACAGTGAATCAAGAGTATTTATGGCATTAAAGTGAAGGTATTTCAAAGCATAAAATTGGTTCAATTACTTATAGGGAGGGGCTATTTGCACTCTAAAAAATACTCAGAATACTCGTTTACTTTGAACACTCATTCATT
cj_new_MIR114	scaffold_6:24423187:24423297:-	TTGTCGCCGGAGAGATAGCACC	22	sit-MIR12-npr	ACAGGGATTCTTGTCGCCGGAGAGATAGCACCTACTGCCTCTTAATTGCATTAACTAAGTTGTGCATAAATAACGCCGTAAGCGCCATCTCCCGGTGACAAGACTCCCTCC
cj_new_MIR115	scaffold_5:42334850:42334951:-	TGATTGAGCCGTGCCAATATC	21	rco-MIR171d	ATAGTCACTGCGATATTGGCCCGGTTCATTCAGAGCTTAAGCGTTTAAGCTGAATGCTTGCTGGTGGACTTTGATTGAGCCGTGCCAATATCTTAGTGCTTA
cj_new_MIR116	scaffold_5:42344805:42345122:-	TATAGGAATAAATTGGACAAT	21	ptc-MIRf12497-akr	AATAATTGTTCATTGTCCAATTTATTCCTATATTATTAATAAAATTATAAATATAACTTCAAATTTTCTCTTCAACTAAATAAATTGAATCCATTGCTCAAGAATAAAAATAAATTAAATTGATTACTAATATAATAAGAATAAAAATAAATTAAATTGATTACTAATATAATAAAAATAAATTTAATCCATTTTCGTATATATCAAAATAAAAATAAATTAAATTTATTCCTATATTATTAATAATCCATTGGGTAATGAAATTATATTTATAATTTTATTAATAATATAGGAATAAATTGGACAATAAACTATTAT
cj_new_MIR117	scaffold_8:21081355:21081652:-	AGGAAAATGATCTCTTGGCCT	21	osa-MIR806d	TGCTAGTGACATGTCATCTTTTAAGTTGAATTCGGCGTGATTTTAATAAGAATAAGAGATCATTTGTTTTTCTAATAATTAAATAGGGTAATGAAATATTTCAATTATTCATATAGTTTTACATGCTCGTTTTATCTAGTGCTGAAAATAGGTTATTTCTATATTCAGGTACAATTAACGAAAAAAAAACTTTAGCTTGAAAATAATGCTCAAGTGTGTGTGTGTGTGTGTGTGTGTGTGTGTGTGTGTGCGCGCGTGTATATATGTAGGAAAATGATCTCTTGGCCTCTCATTAGGC
cj_new_MIR118	scaffold_3:21848499:21848578:+	TTCCTGAGAGATTTGTGGGCTCT	23	osa-MIR5501	GGGCAATAGGAAGGGACCTCAAGTTTGGGATAAGCAGGACAAATTTATTCCTGAGAGATTTGTGGGCTCTAACATTGATA
cj_new_MIR119	scaffold_7:13469347:13469429:+	ATCGGATCAGGTTGTAAATTC	21	osa-MIR2096	GAATTCAACTCGAATTTACAACCCAATCCGATCCGAATTATATTCGAATTAGATCGGATCAGGTTGTAAATTCAGGTTGAATT
cj_new_MIR120	scaffold_6:9066979:9067140:+	CAATAATTTTACGTGGTTCGACT	23	gma-MIR159a	CTTATTATGAAGTGGAGCCCTCAACAATTTTATTGGGGAAACGCAGGTTGAGCAATTACTAATATTATAGTGACCGCGACTTTTGGAGAAATATAAATGTAGTGTAAACAAATGCAAAGAAAAAGGACACAATAATTTTACGTGGTTCGACTTAAAGCTTAC
cj_new_MIR121	scaffold_6:9261604:9261874:+	TCCATTTGGGCAGGACAAGT	20	pab-MIR3693	TCGCATCTGCTCCATTTGGGCAGGACAAGTTTGTTTTTAATTTTATAGCACTTTGTGGGTCTAGGGTTTATTGTTTGTTGTACTAGATGATGCTTTGGGAACTTGTCTCGATACTAGATCATACCATTGTTCGAATTTCGTAATTATATGTAATTGAATCGTGTATATGTGGGTAATGCGTGGTTTTAATTATATGGTGCTACAATGAAGCGGTGGTGTCAGTAGACTCAGAGTCTTTCTCCTTGTTGTTCAGGTATTGAGTATGGTGTGT
cj_new_MIR122	scaffold_6:11201854:11201999:+	TAGAAATTCGGACTAATTGGT	21	gma-MIR166n	CGAATTGCAGATCAATTAGTTTGAATTTCTATTCAATCTCAATTTTACTTCAATCAAGAAAAAGTCTATTCTTCTTACACGTGGCTTGGTGAAATTTCTGCCTTAAACATTTGAATAGAAATTCGGACTAATTGGTTTGCAATCTG
cj_new_MIR123	scaffold_3:41420045:41420138:+	GCCTCTCGAAAGATCGAATGGTG	23	ath-MIRf11124-akr	GTTGAGAGTGGCCTCTCGAAAGATCGAATGGTGATGATGGAGGTGCCATTTGGTCCCGACAGAGGCTCAGAACAAGAGGGGTCTCCTCCTGACC
cj_new_MIR124	scaffold_6:17818130:17818256:+	ATAGATTAAAGTTCAGTAGATCT	23	ptc-MIRf10795-akr	AGTAAACAATATAGATTAAAGTTCAGTAGATCTGTTTTTAGAAGTAAATACATTCTAGACTTGGTTCATTCTGATATTTGAGAATCACCAGACATATCTATGAGAGGTGCAAAGTATATGGTGACTT
cj_new_MIR125	scaffold_7:12023095:12023392:-	AGTTGGTTGGACTCTCGAGAA	21	sbi-MIR408	ACACAATCAAAGTTGGTTGGACTCTCGAGAAATTTATTGTTGATATGGGTCAATAGTGTGGTTTTACCAACACCGCCCATACCGTATAGGCCAATGATTCCCGCTGATTCTTCCACAAGACACGTCCAGACTTGTTCAAGTTGTGATTGCAAGCCTACTACTTTTCGCTCGGTAGGTCTTTCATCTGCTACAGGCTCTGGAGCTCTCTCAGGCACCACCTCAGTAGCCACCGCCTCAAAAACTCCTTCGGCGATTAAAGTCTCCACATCTCGTAGCTTTCTAGCCACTTGTTTTCCGA
cj_new_MIR126	scaffold_6:18562849:18563132:+	AATGGGAATGGAGAATGAGAATT	23	tcc-MIR169c	TTTGTATTCTTTAGGATTGCCTTTTCTCTTTCTTCCCTTTCTCTTTACAGTTTCTCCCATTTATTTTTTTGTGTTATGTATTCTTCATGATTGCTGTTTTTCTTTCTCCTCTTTACCTCTACGGTTTGCCCTATTTATTTTCTCTTCACTGAGGGGAGAAAATCAAAACAATCGAGAGAAACAGTAACATTCTTGTTGCGTTTACTCGGAATGAGCTAAAATCAAAATGGGCATGAATGAAAATAGGCTGGAATGGGAATGGAGAATGAGAATTAGAATAAGTT
cj_new_MIR127	scaffold_6:24421052:24421133:+	CCGGTGCCATCCTCCTGCGATA	22	mtr-MIR5211	GGCACTTATATCGCAGGGGAGATGGGACCAACTGCAGCCGCTAGGTAGCAGCCGGTGCCATCCTCCTGCGATATGAGAACCC
cj_new_MIR128	scaffold_6:24427082:24427176:+	TGCCAGCATCCTGTGACAAGA	21	vvi-MIR3627	TCAGGGACTCTTGTCGCAGGAGCGGTGGCACCTGCACCGGCCGCCGTGTGTATGTGGTGTCGCAAGTGCCAGCATCCTGTGACAAGAAGCCCTAA
cj_new_MIR129	scaffold_8:16726730:16726882:+	TGGTATGGGTGAGTAGGGAAG	21	ptc-MIR472a	GAAGGATATTGGGAAGGTTTTGGTATGGGTGAGTAGGGAAGATAATTTAACTAAGTAATAATAATATCACTTTTTTCATTATTACTATTTACTTAAGGAATTTGTATATCTTCCCTACTCCACCCATGCCATAGGTTTCCCATTATTCCTCCC
cj_new_MIR130	scaffold_9:12439014:12439104:+	CGGCAAGCCGGATTCGTGAGCT	22	mtr-MIR5249	AAAAGTTGTTTTCGGCTTTCATCTTTCTACTCACAACCGGCTAGCCGGTTAGTGAAATCCGGCAAGCCGGATTCGTGAGCTTTTAGCTTTG
cj_new_MIR131	scaffold_6:18853806:18853914:-	ATTACATCAATGTGGATTGCCT	22	ptc-MIRf10628-akr	AGATTTCGTGAGACTTGGCTTGGCAAACGGATCAATTATTCGGGGCGGACTGTCATTGTTGTGGGCCCCTCACTTTCATTACATCAATGTGGATTGCCTCGCGAAATCG
cj_new_MIR132	scaffold_6:22885466:22885585:-	TAGGGATCAATAGTAACATTT	21	osa-MIR159f	CCAGCTTTAATAAATGTTATTATTGAACCCTATGCCGGTGCAGAAAGTGGTAGGATGCAGCACAAAAACTGAGGTAGTTTGTACTGGCATAGGGATCAATAGTAACATTTATTACAGCTG
cj_new_MIR133	scaffold_6:22902197:22902289:-	GATTATTGATCCGGCTCAGCT	21	ptc-MIR171m	TGAGCTTGTGCTGAGCACCGGATCAATAGTCAGCGATTGCTTAGGACTCATATGAGGCAATTACTGATTATTGATCCGGCTCAGCTGAGCACC
cj_new_MIR134	scaffold_6:22903926:22904047:-	GCTCTCTATTCTTCTGTCATC	21	tcc-MIR156e	AGGCATTGTCGATGATGCTGTTGACGGAAGATAGAGAGCACAGATGATGAAATGCGTGGAGCTTGCATCTCACTCCTTTGTGCTCTCTATTCTTCTGTCATCATCTTCAGCCTCTCCCTTTA
cj_new_MIR135	scaffold_6:24336358:24336472:-	TTGCAACTGTGGCACGGTACC	21	smo-MIR1094a	GTTGCAACTGTGGTACCGTGCCAGGTTGCAACCAGCCATTGAATGAGGGATACAACAGTGAATCCAAGTGAATTCAATAGTTGGTTGCAACTGTGGCACGGTACCACAGTTACAA
cj_new_MIR136	scaffold_5:34237697:34237884:-	TCTGTAACGTAGTTTTGTCCT	21	osa-MIR167i	TTATTTGATTCAATATATTCAAAAGGGACCTGTCTATGTTACAGATTCTGTAACAAACATCTCCCGTCATCCCACCATCCGATTTTCTTTTGTTTAGTTTCTCACTCCACATCCAACCACATCCAACGGCTGATGCTGCAGTCTGTACCTTACAGATTCTGTAACGTAGTTTTGTCCTATTCAAAAGA
cj_new_MIR137	scaffold_7:1894300:1894410:+	TATGGTACCACAGCTGAATCC	21	ptc-MIRf12538-akr	ACCACAGTTGTATGGTACCACAGCTGAATCCAACCATTAGAACTAGTCCATAATTGTCATCAGAACTCGATTCAATGGCTGGATCCAGCTGAGGTACCATACAACTGTAGC
cj_new_MIR138	scaffold_7:7665831:7665927:+	CATGTGCCCTAGCTCTCCAGC	21	ptc-MIR164f	ATGAGCCAAGCTGGAGAAGCAGGGCACATGCTAAATCCATCAGTTGTGAGGATTTTTGGAGTGTTGCATGTGCCCTAGCTCTCCAGCTAGGACTTTC
cj_new_MIR139	scaffold_3:47753566:47753673:+	TAGATGCAACTGTAGCACGGT	21	osa-MIRf11993-akr	AACTGTGGCACCGTGTCACAGTTGCATCTAGTCGTTGGATGTCAGTGGACTCCACCAATTTAACTGCATCCAACGATTAGATGCAACTGTAGCACGGTAGCCTGATTC
cj_new_MIR140	scaffold_7:11959959:11960060:+	TTGAGAATGTTCGCTACTGGC	21	osa-MIRf11759-akr	GTTACGTGTGTTGAGAATGTTCGCTACTGGCTTTGCACGTTTTGATGCAGCATCAGAAGACAGCGTTTTATTTGGTGGGGGTGAAGTTTTAGTACAGGAATT
cj_new_MIR141	scaffold_7:11984746:11984847:+	TTGAGAATGTTCGCTACTGGC	21	sit-MIR45-4-npr	GTTACGTGTGTTGAGAATGTTCGCTACTGGCTATGAATGTTTTCATGAAGCACCAGAAGACAGCGTTTTATTTGGTGGGGGTGAAGTTTTAGTACAGGAATT
cj_new_MIR142	scaffold_7:12045588:12045689:+	TTGAGAATGTTCGCTACTGGC	21	ppt-MIR894	GTTACGTGTGTTGAGAATGTTCGCTACTGGCCGGTTCAATTTTCATGAAGCACCAGAAGACAGCGTTTTATTTGGTGGGGGTGAAGTTTTGATACAGGAATT
cj_new_MIR143	scaffold_7:12218307:12218408:+	TTGAGAATGTTCGCTACTGGC	21	sit-MIR45-4-npr	GTTACGTGTGTTGAGAATGTTCGCTACTGGCTACATACGATTCGATGATGCACCAGAAGACGGCGTTTTATTTGGTGGGGGTGAAGTTTTGATACAGGAATT
cj_new_MIR144	scaffold_7:13368243:13368324:+	ATTTGTTGTTGATATGGGTCA	21	sbi-MIR437f	TTGACACGACGACCCATATCACATAATTAAAATTAGTTGTACTCTCAAGAAATTTGTTGTTGATATGGGTCAATAGTGTAGT
cj_new_MIR145	scaffold_9:24862166:24862483:-	ATTGAGGATCTTGCTGGAAAC	21	osa-MIR5073	ATAATCACAAATTGAGGATCTTGCTGGAAACTATTTTTCAAAAAATTGCACAATTCAAAGTCAAACCTGACAGATTTTCTGTGATTAAGGTAATGATTTAGGCTTAAAATATTTGACCTGTTTGACATTGAATGTTATTTTCTTTTATAATCTTAAACATCTAACTGAATCAAAGTACTAGTATTATTTGTTTATAATTGGGAGCTTACAATAATTTTCTTTGGTTGTGCTGTTCCAAAGCCTGCATAGCTTTGGTTGTTTTGAGCTCCAAATCAGTAACATGGCTTTTCAGCATGAAGGCTTTAGGGGTGTGCATCT
cj_new_MIR146	scaffold_7:14058127:14058245:+	TTGACAAATTACTTGGAGTGATC	23	ptc-MIRf11883-akr	TTTCCTCCAGATTTGGAGTTTTCCACATAAATCTTGTATTATGCGATTGATATTATTCTAAATTTAATTTTCTATTGATTTATTTCTTGACAAATTACTTGGAGTGATCTTGGGAGGAA
cj_new_MIR147	scaffold_7:16233312:16233403:+	GTTTTCCGGATTGAAGATCC	20	aly-MIR159b	GTTTTTCTGGATTTGAAGAACCGGTAGACCGGTTATGAGGTAGAGATGAAGCATAGCAAATCTGGTTTTCCGGATTGAAGATCCGGTTGTCA
cj_new_MIR148	scaffold_7:2364:2635:-	TTTGGCCGTATCTCATGATCC	21	ctr-MIR171	GTTTGACAGTTTTGGCCGTATCTCATGATCCGGGCATCCGATTCCGTTTCCGTCAGGTCCCACGAGACCAGGGGTCCGGGGGCATCGGGATGGGGGGTTAACCGCGCGGCGTTTTGAACGCCGAAAAATGGGCATGATCGGGGCAGTTTTGCCGGTTTGGCCGGTTTCGGGCCCCCGGGGGCGGTTAATGCCCTGGGAGGGACCGAGGGGCGGGTTCGGGAGGCGACGGACGCGTTCGGCGGGATTCAGGCGGGTGCGGCCGGCTGGGGGTG
cj_new_MIR149	scaffold_7:477856:477977:-	TGATTGAGCCGTGCCAATATC	21	sly-MIR171a	AAGGGTAGCCGTGATATTGGCCTGGTTCACTCAGACAAACCGGTTTATTTGCTTTTATTAGAGCAAAATTCCAGGTTTTTTTGTTTTGGTTTGATTGAGCCGTGCCAATATCTCGTTTCTCT
cj_new_MIR150	scaffold_7:7057145:7057297:-	GATAACCATTGTATTGTAGACTT	23	gma-MIR4345	AACAGTGTGTGGGTCCTATAAATATACTGTTTATGTGAGGTGAATGTATTTTACATGCATGTAAGACAGGGATTGCCTAAAGACAATAATCTTTTTAAGTTAATGTGAAGCGACGCCTATGATAACCATTGTATTGTAGACTTATTTTAAAAC
cj_new_MIR151	scaffold_7:10562437:10562614:-	CGAAATCAAGGATACTCTCTT	21	zma-MIR166a	AATTGGAGTGCGAAATCAAGGATACTCTCTTGTCCGCACTCTTCTTCATTCATGTTTGCTGGAAGAGGAAGAAGATAATTTCGTAAAAATGCATGATGTGATCCGCGACATGGCTTTATGGATTGCATCCACGACTGAGGAGAGGGAAAAGTTTTTGGTTCTTGCAGGTGTCGGATTA
cj_new_MIR152	scaffold_22:35493:35555:-	CTGAAGAGGAATGTTGGTTGT	21	ghr-MIR827c	GAGCAATTGACTGAAGAGGAATGTTGGTTGTTGTTCAAGCAGTTAGCATTTTCCGGTCGCTCT
cj_new_MIR153	scaffold_7:10750278:10750481:-	TCAGGATATGGTTTTGATAAT	21	osa-MIR396g	ACCTAAAAATTCAGGATATGGTTTTGATAATGAAGTAATTTTGCCAACTCCTTCCACGCCAAAAGGGCCAATTATTGCCATTTCTTCTTACATCTCCAAGCTTCGTCAAATGTCAATTGCAAACCTACTTTTGTTGTTTCAACAGGTCTGTCATCAACAGAATCTTCCGATAATCTATCAGCCACATCCTCGTAATTTTCTTCT
cj_new_MIR154	scaffold_7:10871326:10871493:-	TTGTGAAGACTATTTTGGACC	21	pta-MIR1315	CGAGAATTGGTTGTGAAGACTATTTTGGACCCAAGATGTAGATATTGAAGAGGGACACCCAATTTATTTAAATTAATATGCTCCCATATATCATCCAATAGTAATACGAATCTCTTTCTGCTTAAAATGCCAGCGATGTCCAAAGCCTTGTCTTCAAAACTGTTTTCC
cj_new_MIR155	scaffold_7:11227668:11227942:-	TTTCCGTAGATACTCTTCTTC	21	osa-MIR1865	CAACTGTCTCTTTCCGTAGATACTCTTCTTCATCAACCACAATTCACTGTCACAGCCTTTCTTTCCGTCATAGTTCTTCAAGCAAAATCGGTTGCCGCTGTTGCATCTCAGCACCGTCTCAACTACTGCTAGTGGTGGTGCTGCGTCTTGCTCTGCTTCAGCTGGTGGTGGATAGACTGCTGCTGCTACACTGAGGATAGTTGCTGCTACTTCCGCTGGTAGTGGATCGACCGTTGCTGCTCAAGTGCAAGAGGAATCCATGGCAAGTACAGCCA
cj_new_MIR156	scaffold_7:11983409:11983486:-	ACCCAAATCACACAATCAAAGTT	23	bna-MIR169c	AACTACGACCCAAATCACACAATCAAAGTTGGTGGGACTCTCAAGAAATTTATTGTTGATATGGGTCAACAGTGTGGT
cj_new_MIR157	scaffold_5:15496496:15496638:-	AGACCTCCATTCTTTGATAAA	21	ptc-MIRf10399-akr	GAATTTCATTTCGTATCAGAGGGAGATTTTCTTATTAGGACTTAATCTCTAAAGTATAAGGTATATGACAACCCAAAATGACTCAATATTTAAGGAAGATCAATACACTAGGAGACCTCCATTCTTTGATAAAAATGATTATT
cj_new_MIR158	scaffold_7:12610212:12610384:-	TCTGTAACGTAGTTTTGTCCT	21	vvi-MIR169y	TTATAATTATGGACCTGTCTATGTTACAGATTCTGTAACAAACATCTCCCGTCATCCCACCATCCGATTTTCTTTTGTTTAGTTTCTCACTCCACATCCAACCACATCCAACGGCTGATGCTGCAGTCTGTACCTTACAGATTCTGTAACGTAGTTTTGTCCTATAATTATAC
cj_new_MIR159	scaffold_9:7450624:7450731:+	ATTGGGAAAACAACTCTTGCT	21	osa-MIR1869	TATGGGAGGTATTGGGAAAACAACTCTTGCTCGTGAGGTGTATAATGACAAGTCAGTGGAAGATTTTGATCCAAAAGCTTGGGTTTGTGTTTCCGATGACTTTGATGT
cj_new_MIR160	scaffold_7:13860202:13860313:-	CGGATAACACGAATCGGCTTG	21	osa-MIRf11389-akr	AACCCGAAACCGGCTTGCCGGTTTGACTTGAACCGGAATTCCGGTTGTGACCAGCAAGGTTCCACGCGAAAATCGGTTTTTCGGATAACACGAATCGGCTTGTCGGTTGGAT
cj_new_MIR161	scaffold_7:20296204:20296367:-	TAGCCAAGGATGACTTGCCT	20	tcc-MIR169d	GCTAGTTTTCTAGCCAAGGATGACTTGCCTATATCAACCATTTTTGGGGTTTTGGAAGTGAATGCATGTATGCACACACACACACAAGTGGGTTTCTACTTAACTAGCTAAGATCCCTCTTGTGGTATATGCTTGGGCAAGCATCCTTGCTAAACTGACCAGCT
cj_new_MIR162	scaffold_7:20371568:20371811:-	TTCTCGGTCACTTAGTTTGTC	21	aly-MIR4233	AGCCCAAGTTGCAGATTAAGAGGATGAAGATTCACAAAGATTTGGAGTTTGCAGCTCCTAGTGCATCAAGGAGTGTTATTTAGCTGTACTTAGGACTGCAAAGCTATTCACGTTTTGGATAATTGTTTTATGTTTCAGTTGTTATTAAATTAAGTTTGTCCTAGTCTTTAGGAAGTTGTTAGTTTGTTCAACATGTATCGGCTCATGGCTTGATTCTCGGTCACTTAGTTTGTCAATTTTTATT
cj_new_MIR163	scaffold_9:24632657:24632730:-	TTTCAACATCGATCTTTTGGCCT	23	ath-MIRf10852-akr	CCATCAAACTTTTCAACATCGATCTTTTGGCCTCCTATAACAGGTGCCGAATAGCGATTTGAAAAATCTCGCCT
cj_new_MIR164	scaffold_8:2767871:2768070:+	CCGGAATTCTGATGTCGAATT	21	osa-MIRf10149-akr	GGATTCGAACCCGGAATTCTGATGTCGAATTTGCCAATGTGCTACAGCGGAAATTTGTTCGAATGATACCTAGAAATTTTGTTTTTCGATTATAATTGCGGATTAACATATGGCTAATTAACATATCACCTCAATTTTGGGCTTTTGCCATTTGGACGACTTTGCTTTGGGCTTTTTAGGTTTCTGACGGCCCGACTTCG
cj_new_MIR165	scaffold_1:23223588:23223714:-	TTTCTTGATGATGATGAAAAT	21	osa-MIR167m	CCAGTTTAGAGTAGCGGGCAGAGATTGAAGCCATACCGTTGCAAAACACAATTTTGCTTAGTTTCTTGATGATGATGAAAATTGAGTTTTTCCGGAAGACTTTGACCATGTCACGCTACAAACTGGT
cj_new_MIR166	scaffold_3:50067771:50067941:-	CCGTAGGTGAACTCTAACATAGC	23	mtr-MIR2655k	AGGTTATGACTATGTTGGAGTTCACCTACAATGGAACACAGATTTCAACCACATACGTAAAGTGATAAATAATAAAAAGTTCGTTATAACTCATTATTTATTATTTATCATTTTACGCGTGTAGCTGAGATTCGTGCTCTACCGTAGGTGAACTCTAACATAGCCGAACCC
cj_new_MIR167	scaffold_3:12616759:12616860:-	CATGTAAGGTACAGTCTCTCA	21	osa-MIRf10338-akr	CCTTATGTTGCATGTAAGGTACAGTCTCTCACAAACTCAGATGTGGGTCTCACTTGGGCCCACCAACCTTGTGAGAGGCTGTACCTTACATGCAACATAAGA
cj_new_MIR168	scaffold_8:18698592:18698722:+	GCAAGTCGTCTTTGGCTATT	20	tcc-MIR169j	CCTTGTTTGATAGCCAAGGATGACTTGCCTTGCTTTTAAAGAAAGGTCTCTCAACTTTAGCTTAGCTACATATTTAGCTAGTATCCTTGTGCAGGTTCCAAGGCAAGTCGTCTTTGGCTATTTTGACAGGC
cj_new_MIR169	scaffold_3:11688346:11688640:+	TTCTGTCATTGGCTTTACTGA	21	gma-MIR1528	CCGGAGAGAGTTCTGTCATTGGCTTTACTGAATGTAACTGGTGGAGGTTTTCAATGTTGTCCTAAGGTATTGCGCTCGCACACGTGTGTGTGTGTTTTCTGTTGATTACCAATGCCAACATAGAATTCTATTTTGTATCATTAAGTTAAAACAAGTTTTATTGGTTTGTTCAATTTGCATGTGGTGCTGTGGCTTTTTAATTTTGATATAATGCAACCATACGATTCTATGGTTTAGTGCTCAGTCTATTAAAAAATCACCAGCGTTATAAAGCAAATGACTGAACTATTCTGGT
cj_new_MIR170	scaffold_8:21103945:21104219:+	TCACCCATGATGGTTTGATGAC	22	mtr-MIR2678	GCCCAAGAGGTCACCCATGATGGTTTGATGACAAAAATGAGGAGGTTATCTTATCTCACAAGATCAGTAGGGTTATCTTAGCTCTTAAGATCAAGAGGGTGATTTTAGCTTGTAATATCAAGAGGTGATCTTAGCTCTTTAGTGATCAAAAAGAAAATGATCACTACTACTTTGGTTGCCATAAATAGATGGTCAAAGCAAAGGTAGAGAGCTAATGAGTTGAAGCAAACTCTTGATCCTTAAGAGATCAAACCATCATAGGTGACCTCTTAGTC
cj_new_MIR171	scaffold_8:2020010:2020088:-	TGTGAGATGATTGTAAGTTAC	21	ppt-MIR534a	GTTATATGCATGCAACTTACAATCCCCTCACATGAATAGTAAAATTTATGTGAGATGATTGTAAGTTACATGAATGTAA
cj_new_MIR172	scaffold_2:12475082:12475195:-	GCAGTCTCCTTGGCTAAGC	19	ptc-MIR169l	AAATGTTTGTTAGCCAAGGATGACTTGCCTGCGTCATGCAAGAGGGTTTCGAGTAGCTATAGAAAAGCTCTACTGTTTGGTTGCCAGGCAGTCTCCTTGGCTAAGCTGACAGCC
cj_new_MIR173	scaffold_8:7389579:7389755:-	CGAGGAACTGATTAGAAATGAT	22	osa-MIRf11885-akr	GTACGTCCTCCGTCTTTTTTCTTATTCCTTGTAATTTGGGTGCCCGAGTGGCCACTGCGGAAGACTCCATATGTCACATTCGAAATCGAAATTAATAAATTGATTCTTTTATTATTATTTTTTATGCTGTTCCTAAGGTCCTGAACGAGGAACTGATTAGAAATGATAAGGATAAAA
cj_new_MIR174	scaffold_8:17461867:17462089:-	CGAGGAACTGATTAGAAATGAT	22	vvi-MIR3639	CAACCAAATTAATCACTACTTTCAATCTCGGTCGGATTTCAACAAGAGCTTTTATATTTCTGTTTACATGTTCAATTTCAACAAACAATGTACTATATCCCCAGAGTTTTGTCGGAGCAGTTTTCAGGCAACTTTATTTGGCTGATCACCACACAAGTCCGTATAGAAAATAGATTGTTTGTTGGAATTTAATTGAGATTGAAAGTAGTGATTAGTTTGGTTA
cj_new_MIR175	scaffold_3:35781074:35781313:-	TTAGAATCAGAATAGTTAGAATC	23	pts-MIR167	TCCTCATTTTGATTGTAGCTATTTTGATTCTAACTCATTATGTTTCCAGCTAATTTCGATTCTTTTTTAGTGATTGCACTATAAAATTCATAATACTTATGAATATATTGTAAATAATATAGAGTGGTCTAATTGAATATAGAGTGGTTTACAATTTTATAGTGCGTTCGCTAAACAGGAATCGAAAGTAGGTAGAAAAATAATGAGTTAGAATCAGAATAGTTAGAATCGAAATAAGAA
cj_new_MIR176	scaffold_34:44955:45298:+	GGCCTTTTTCCGTTGGACAAA	21	sbi-MIR167g	CCGTTTTTGTGGCCTTTTTCCGTTGGACAAACTTGGCGCCCCGGCCTTCTTGCAGTTATTTTTCGGCGCGGCTGTGCCTGCGGCCTATTTTGGGCACATGGAGGCACCTCACAAAATCTCGCGCCATTCCCAGTCCGGCGGACGAAGTTTGCCAGCCCCAGCCCCCAAGGCTATAGCCCACCCGTTTTTGTGGCCTTTTTCCGCTGGACGAACTTGGCGCCCCGCCCTTCGGGCGGTTATTTTTGGAAGCGGCTGTGCCCGTGGCCTATTTATGGCACACGGAGGCACCTCGCAAAGTCTCGCGCCATTCCCAGTCCGGCGGACGAAGTTGGCCAGCCCCACCC
cj_new_MIR177	scaffold_5:19243735:19243999:-	TTTCCAGAAATCTTCGTCATC	21	mtr-MIR2608	TTTTTTTATGGATTGCTGAGGGTTTCTTGGATCACGAAGATAGTGACGAGAAAAAGGAAGATTTAGGCCACCAGTTCTTTCAGGAGCTATGTTCAAGGTCGTTTTTCGAAAAATCAAGCAATGATACATCAAAATTTGCGATGCACGACCTTGTTAACGACCTTGCTCGATGGGCTGCGGGGGAAATATACTTCATAATGGAGGGTACGTCGGAGGTTAACAAGCAACAAAGGATTTCCAGAAATCTTCGTCATCTATCATACAT
cj_new_MIR178	scaffold_5:27803650:27803743:-	ACGTCGTAAACTCGTCTCGTACT	23	bdi-MIR5174	ATTTTATTAAAATTCGGGACGAGTTTACAACGTTGTAAACCTCTTTTTGCATTGTTTTACAACGTCGTAAACTCGTCTCGTACTTTAATACAAT
cj_new_MIR179	scaffold_91:22943:23107:-	GGCCTTTTTCCGTTGGACAAA	21	mtr-MIR2666	CCGTTTTTGTGGCCTTTTTCCGTTGGACAAACTTGTCCCCCCGGCCCTTCGTCGGTTATTTTTGGGGCGTCGCTTTTGCCCGCGGCCTACTTTTGGCACACGGAGGCCCCTCGCAAAGTCTCGCGGCATTCTGAGTCCGGCGGACGAAGTTGGCCAGCCCCACCC
cj_new_MIR180	scaffold_9:1310204:1310315:+	TATGGTACCACAGCTGAATCC	21	ptc-MIRf12296-akr	GCCGCAGTTGTATGGTACCACAGCTGAATCCAGTCATTGAATTCAATTCTAATGACAATTATAGGCTAAATTTAATGATTGAATCTAACAGTGGTACCGTACAATTGTAGTA
cj_new_MIR181	scaffold_3:27238353:27238512:-	ATTGGACAATGTTTGAAGCTT	21	ath-MIRf11136-akr	CTACAATAAAATTGGACAATGTTTGAAGCTTCTTCAACTCTTTCATTCCGAATGGCATCTCCTTCAGCAACTTCGCACCTCTTATATCGAGATGACGTAAATTGATCAAATTCCTCATTTTCTGGGGAAGCTTTGTTAAACAGGAACAATTCCTTAATAT
cj_new_MIR182	scaffold_3:30843975:30844136:-	CTTACATAGATTGCTTGGATCC	22	ahy-MIR3514	AAGGGCAGAGATCCAGTCTCTTTGCCTTAGAGGAACGTAGCAGTTTATATAAATTTAAATTGCAGAAATTTAAACAGAATTTAAACATACATTTGGAACTTTAAACTTTAAATAAATTAAATGAGAGATGCTTACATAGATTGCTTGGATCCAAGAGCTTTA
cj_new_MIR183	scaffold_9:7586305:7586380:+	CTGAGCACCGGATCAATAGTCAG	23	tae-MIR156b	TATGAGTCATGGGACCATGATCCGATGCTCAGCTGATCTTGTGCTGAGCACCGGATCAATAGTCAGCAATTATTTA
cj_new_MIR184	scaffold_248:4618:4866:-	ACTGGACGAACATGGCGCCC	20	ptc-MIRf10838-akr	GGCATTTCCCACTGGACGAACATGGCGCCCCGGCCTTCGGGTGGTTATTTTTGTGTGCGGCTGTGCCCGGGGCCTATTTTTGGCACACGGAGTCCGCTCACAAAGTCTCGCACCATTCTGAGTCCGGCGGAAGAAGTTGGCCAGCCCCACCCCCCAAGGCTATAGCCCACCCGTTTTTGTGGGCTTTTTCCGCTGGACGAACTTGGCGCCCCGGTCTTCGGGCCGCTATTTTTGGGCGTGGCTGTGCCC
cj_new_MIR185	scaffold_9:12760126:12760376:+	TAACGTTGACCAGTTGCACTAGT	23	osa-MIRf12035-akr	TGTTTTGTGCTAACGTTGACCAGTTGCACTAGTCAAATAAGATTATCAAATCAATCAAGCTGTTCTATTGATTTTGGGTGGATACCTGGTTCACTACTAAAGTGCATTCTGTCCATTGTTTAGTAATGCAGATACTCATAGTTTCGTATTAAAAAAATATAAAAAAAGGTTATCAAAGGAATTGTGAATCCAATTTTTTCATTGATAGTCTTATTTGACATGTGCAATAGGTCAATGTTAGGACAGAACAT
cj_new_MIR186	scaffold_9:25296418:25296714:+	TCTGTAACGTAGTTTTGTCCT	21	osa-MIRf11463-akr	CCTTACAGATTCTGTAACGTAGTTTTGTCCTATTAAATCTAAAAATCATCATCGGCTCTCGCCAGCGTAACCGATCCCTCATTATTCCAAATAGCTGATTAAAAAAATATTTTAAATTATACAGAAACTGTATCTGAAAAGCTTTATTGGAAAAATAATTTTATGTTACATTTTTCAATGACGTGGCTTTTAATGAAAGTGGTGCACACGTGACGAGCAGCGTTAAAAGTTTGATAAAAAATGTAAGAGAGGCAACGTGTCCGTATCTGCAAAGCTATGATTACAAATAATTAAAAA
cj_new_MIR187	scaffold_9:30065181:30065278:+	CTGGGGAGTTGCACCCGGAGT	21	vvi-MIR3627	ATAGATAGTTCTGGGGAGTTGCACCCGGAGTAATTTCTTCAGCTTCTTTTTAGCGTTTTATATTTACCCCGAGTCACAGCTCCCTGGACCGATCTATC
cj_new_MIR188	scaffold_9:4741044:4741138:-	GAATGCTGTCTGGTTCGAGAC	21	tcc-MIR166d	TAGTTGAGGGGAATGCTGTCTGGTTCGAGACCATTCATTTGAAGAATAGAAAATCATCTGAATGATCTCGGACCAGGCTTCATTCCCCCCAACAA
cj_new_MIR189	scaffold_4:13659411:13659529:+	TAGCCAAGGATGACTTGCCT	20	sbi-MIR169d	TTTGCTTTGCTAGCCAAGGATGACTTGCCTACGTCCATCATTGAGGGTTTTCAAAATAAAAAGAATGAGAATCCTTTTGTGGGTTATGTTGAGCAAGCATCCTGGGCTAATTGAGTGGC
cj_new_MIR190	scaffold_9:11125290:11125412:-	GCCAAATGATAACCTTTGGATTT	23	sit-MIR75-2-npr	ACAACATATGCAGCCAAATGATAACCTTTGGATTTAAATATTTTGTTCTTAGATACTTTTCCAATTTAAGAACAAAATGGTGGTTTTTGAATCCAAAGGCTAACATTTGGCTGCACATGGCAG
cj_new_MIR191	scaffold_9:11253375:11253605:-	TCAACTTTCCGGTACTGAAAC	21	zma-MIR437g	TCCTATCAACTCAACTTTCCGGTACTGAAACTCCACCCACAAATTAAAACAAGAATGAATAATATAAAATTGTTACTTTCATGCCACATCAAAACCAAATCCAAGTTTACACTTTTTCCATCTCCTCTGGTCAGTACACACCAGAAATGAATGTTAATGTCACTTCCCTTGTAGTATTCAACAGACGAAATGAATTATGGTTTCAGTACCGGAAAGTTGAGTTGATAGGAT
cj_new_MIR192	scaffold_9:14345586:14345759:-	TCTGTAACGTAGTTTTGTCCT	21	vvi-MIR169y	TATGAAAACAAGGACCTGTCTATGTTACAGATTCTGTAACAAACATCTCCCGTCATCCCACCATCCGATTTTCTTTTGTTTAGTTTCTCACTCCACATCCAACCACATCCAACGGCTGATGCTGCAGTCTGTACCTTACAGATTCTGTAACGTAGTTTTGTCCTGAAAACAATA
cj_new_MIR193	scaffold_4:22093783:22094014:+	GCATGTTTGGTTTGAAGAAATG	22	ptc-MIR169c	ATGGAATATGGCATGTTTGGTTTGAAGAAATGAAAGGAAAGGAAAGGAGAGGAGAACAAAGGAGGGGAGGGGAGGGGAAGGAATAAGGGGAAAACAGATTAATTTTATGTCAAACCAAACAATGAAATTGAGATTGATTCTCTTTTTCCCTCATTTTCTCTTCCCCTCACTCCTTTCTATTCATCTCTTCTCCTCTCATTACTTCCAACCAAACATAGGCTAATTGTTTAAA
cj_new_MIR194	scaffold_9:29029139:29029274:-	TCATGCGATCCCTTCGGAATT	21	tcc-MIR393b	GCAGGTGGAGAGTTCCAAAGGGATCGCATTGATCTGATGATAACATTAAATTAATCACTCAAACGGGTTGATTTTATTATATATATGATTTCTTTCATTTTTAGATCATGCGATCCCTTCGGAATTCCCCATCTAT
cj_new_MIR195	scaffold_2:28599808:28599903:-	TAACTTACGGTCCTCTCACAGCT	23	osa-MIRf10866-akr	TACGTGAACGTAACTTACGGTCCTCTCACAGCTACAATACTTCTGGTGGGGTCGGGTACTGTAGTTGTGAGAGGGACGCAAGTTACGTTCACGTAA
cj_new_MIR196	scaffold_3:33793817:33793923:-	CTGGATGTAACTGTGGCACGG	21	ptc-MIRf10816-akr	AACTGTAGTACCGTGCCATAATTGCATCCAACAGTTGGATGCACTTGAATGGGTGAGGTCCATTGGCATCCAACGACTGGATGTAACTGTGGCACGGTACTACAGTT
cj_new_MIR197	scaffold_8:19283452:19283625:-	TTGAGATTGAAAGTAGTGATT	21	vvi-MIR169y	ATTTATTATTAGGACCTGTCTATGTTACAGATTCTGTAACAAACATCTCCCGTCATCCCACCATCCGATTTTCTTTTGTTTAGTTTCTCACTCCACATCCAACCACATCCAACGGCTGATGCTGCAGTCTGTACCTTACAGATTCTGTAACGTAGTTTTGTCCTTATTATTATA
cj_new_MIR198	scaffold_8:21534873:21534971:-	TGCACGCATGTCAAGATCTGA	21	vun-MIR408.2	GGTGAGCAACTGCACGCATGTCAAGATCTGAGAGAGATCTGTGGACCGCACAGCACGGTTCTCTCTCCCAGATTTTGACATGCGCGCAGTCGCGCACCT
cj_new_MIR199	scaffold_4:1036287:1036459:+	TCTGTAACGTAGTTTTGTCCT	21	pci-MIR437	TTAAGTTACTGGACCTGTCTATGTTACAGATTCTGTAACAAACATCTCCCGTCATCCCACCATCCGATTTTCTTTTGTTTAGTTTCTCACTCCACATCCAACCACATCCAACGGCTGATGCTGCAGTCTGTACCTTACAGATTCTGTAACGTAGTTTTGTCCTAAGTTACTTA
cj_new_MIR200	scaffold_4:2444828:2444932:+	AGCTGCCGACTCATTCATTCA	21	ptc-MIR319f	TGTGTGTGTGATGAAGAAATGGTGTGAGGGAGCTTCCTTCAGCCCACTCATGGATGGGAAAAAGGGGACGAACTAGCTGCCGACTCATTCATTCAAGCACTCAGT
cj_new_MIR201	scaffold_9:11105602:11105925:-	TTCGTGTTCCAATTATTTTTT	21	ptc-MIRf10509-akr	ATTTATGAAGTGAAAGTAATTGTGTACATGGACATCTTAAGAGCATTTTGGCGAACTGAATAGCAAATCTCCTAATTGGCATGTTGTTTGCAATTTGTCTAGCTCTTATAAGGTATATAGAAGTGCAATATATCTCTTCGGAACCGGGATGGAAAATCTCACCCATTAAATATCAATACTTATTCTTTATTATTATTCAAATTTCGATAATCAATTTATTGCTTCATTACTCAATATTAGTGCTCACAAACAATTTCTTCCACTTATGTTATGTACCTTTTAATTATCAGGGTTTCGTGTTCCAATTATTTTTTGAACAATAAA
cj_new_MIR202	scaffold_4:18838268:18838445:+	TCTGTAACGTAGTTTTGTCCT	21	vvi-MIR169y	AACATTTCGAGACGGGGACCTGTCTATGTTACAGATTCTGTAACAAACATCTCCCGTCATCCCACCATCCGATTTTCTTTTGTTTAGTTTCTCACTCCACATCCAACCACATCCAACGGCTGATGCTGCAGTCTGTACCTTACAGATTCTGTAACGTAGTTTTGTCCTTCGAGACGGT
cj_new_MIR203	scaffold_9:20630076:20630147:-	CCAGATACATACTTCAAAA	19	ath-MIRf10528-akr	ACTAGCTGTAATGAGTCGGCTAAGTGTTTGCTTTTTGATTCAGGATATCCCCTGATTCAATTAACAGATAGGCATACACATCCAGATACATACTTCAAAAAGCAAACGCTTAGCTCACTCATTACATTTTAC
cj_new_MIR204	scaffold_4:24526147:24526405:-	GCAGATGATGATACAAAAACA	21	ptc-MIRf11042-akr	CTTAATCTGAGCAGATGATGATACAAAAACATTATTCATAGCTGATGAAGCCGTGATGCTTCTAAAAGTCGAGCTTTTTAAAACTGATGCTCCGTAATTCATTTTCTTGCCCATCTTTCTTGTCATGGACTTATCTCTTTTTGAGTTATTATTACTAAGTTCCATCGTCGAACACTTTTTAGTTTTTTCTTTTTCCTACCATATTCTAAATTTAAAAATAAAAAAAAATTGTTGTTGTAAGCAGAGTTTGTGGATTTCC
cj_new_MIR205	scaffold_5:11473368:11473694:+	TTTAAGGGTGTATCAATCGTCCA	23	ptc-MIRf12078-akr	ATACTACAATACTTTAAGGGTGTATCAATCGTCCACCTTAAATTCACAAAAGTTATCTGCCGACCACTAAACCATTAGCTGCCGTTTGAAAGTTAACGGAACTATAGTGAATGGACGATTTTATCCTTAAAAGTTATCACTTGTATACCGTTAAAATCTTTTATTATCACATATATACCCTTAAATTATCACTTATATCATATGAAAAGACCAGATTACCCTTCGGACATCATCATGTTTAAACGGTAACTAACGGTTTGGTGGACGGCAGATATATTTTGTCAACTTAGGCTGGACGACTGATATACCCTGAAAGTGTTGTAATAA
cj_new_MIR206	scaffold_8:24878588:24878713:+	CGCTATCTATCCTGAGTTTTC	21	vun-MIR390a.1	TGGAGAATCTGTAAAGCTCAGGAGGGATAGCGCCATGATAATATTCTTTTTTAATTAATTAATTAATTAATTCCTTGATCAATTAGCGGCGCTGGCGCTATCTATCCTGAGTTTTCCGGATTCTTC
cj_new_MIR207	scaffold_5:31472616:31472901:+	TTTCATGACTCTGTTCAGCCA	21	mtr-MIR2630w	GCTCTTACAGTTTCATGACTCTGTTCAGCCAATTCTAAGCCTATCTTCTCTGCGATTTCTCCTTGTATATTCTTTATTTGCGGTGTTTGGGAAACATGTGAAGAAATGACCTTCTCAAAGAGATTATTTTCCTTGGCCTGTCTGCCAACTTCTTTCACCAGCGTTGTCTTTCCAATGCCACCCATGCCGTACACCCCAATCATGTTGAAGTTACGGTTGCTGAGTGCGTTTAGTATCTCCTTCAAGGTGGACTTTCTCGATTCAAAGTGCATGAAACCCTGGGTGG
cj_new_MIR208	scaffold_5:31825924:31826090:+	TTGAGGATCTTGCTGGAAGC	20	aly-MIR4250	TAATCACAAATTGAGGATCTTGCTGGAAGCTGTTGTTCAAAAAATTTCACAATTCAAAGTGAAACCAAACAAAACACTTATTTCGGTTCGAGTAGCTGCAGTAAAGTTTGAATTGTGCAATTTCTTGGACAAAATGTTTCCAGCAAGATCCTCAATTTTGTGATTAG
cj_new_MIR209	scaffold_5:39064871:39064972:+	CATGTAAGGTACAGTCTCTCA	21	sit-MIR123-npr	CTTATCGTTGCATGTAAGGTACAGTCTCTCACAAACTCAGATATAGATCTCATTTAGACCCACCAGCCTTGTGAGAGGCTGTACCTTACATGCAACGTAAGG
cj_new_MIR210	scaffold_5:6747068:6747174:-	CTGGATGTAACTGTGGCACGG	21	sit-MIR139-npr	AACTGTGGTACCGTGCCACAGTTGTATGCAGCTGTTGGATGCACTTAGATTAGTAGGGTTTATTTGCATCCAACGACTGGATGTAACTGTGGCACGGTACCACAGTT
cj_new_MIR211	scaffold_5:9961838:9961949:-	GGACTGTTGTCTGGCTCGATG	21	crt-MIR166b	GTTTCTGAGGGGACTGTTGTCTGGCTCGATGCATTAATAATAATTATAATTATATAATTATAATTATCATGAAAAAAGGGTATCGGACCAGGCTTCATTCCCTTCAGAATCA
cj_new_MIR212	scaffold_2:29914970:29915133:-	TCTGTAACGTAGTTTTGTCCT	21	vvi-MIR169y	TTTTGTTTAGGGGATCTGTCTATGTTACAGATTCGGTAACAAACATCTCCCGTCATCCCACCATCCGATTTTCTTTTGTTTAGTTTCTCACTCCACATCCAACGGCTGATGCTGCAGTCTGTAGCTTACAGATTCTGTAACGTAGTTTTGTCCTTGTTTTTAGG
cj_new_MIR213	scaffold_6:14827829:14827896:+	GGGGAATTGTAGGAAAGAGATC	22	ptc-MIRf10633-akr	TTACGATATTGGGGAATTGTAGGAAAGAGATCTAAAGGATCTTTTCCTCAAATTCCTCTTTGGCCTTA
cj_new_MIR214	scaffold_6:17209494:17209715:+	CATGTGCCCTTCTTCCCCATC	21	ctr-MIR164	ATTGTGGCATCATCAGCATGAGAAGGTGTGTGTAGAGCAAGATGGAGAAGCAGGGCACGTGCATTACTAACTCAACCGCACATACATCTACTAACAAAAATTAATTAATCCACACATTTTGAAGAAACCAAATCAAGAAGCAGCATGCTCTTTCTGTTGTTATAGCTCAGTCATGAGTTGAGTTATTTCTTCATGTGCCCTTCTTCCCCATCATGACCGCGG
cj_new_MIR215	scaffold_6:24777601:24777675:+	CCTGCATCCATGGAAAGGAAGAC	23	ptc-MIRf12307-akr	CTATAGAAATCCTGCATCCATGGAAAGGAAGACTAAAGAATTTGTCTTCATTTACATTGGTGCGGGTCTTTATGC
cj_new_MIR216	scaffold_6:6085561:6085709:-	TTGGTTGGTAAGTTTTCTTTCG	22	ptc-MIRf10764-akr	CGGGGTTCCTCGGCGTCCACTTTTCCTGTTAAGCCGACCCTATTACATCGTGGTGAGCCTACTGTTCTTTTTTCGGCGGAAGAAATTAAAGCTATGGCTAAACCTTTCAAATTGGCTTTGGTTGGTAAGTTTTCTTTCGGTCGCCCCTC
cj_new_MIR217	scaffold_5:23389051:23389173:-	ATGCATGATGTTGTTCGCGAT	21	mtr-MIR166f	AGATGCACATAACAAACAAATTACATGCATGGGTCCATCAACTAAGAGAGTCTTGTTTGTTGCATGAGGATGGTAGCAGTAAATTCTTTTCCATGCATGATGTTGTTCGCGATGTTGCCATTT
cj_new_MIR218	scaffold_6:19101472:19101598:-	AACTGTAGTACCGTGCCACAGT	22	zma-MIR158	ATTGTGGTGCAACTGTAGTACCGTGCCACAGTTGCACCCAGCCGTTAGATTCTAATGGACCCCACCTATCCAAATAGATCCAAAAACTAAATACAACTGTAACACGGTACCACAATTGCACCGTAGC
cj_new_MIR219	scaffold_3:22769923:22769997:-	CACATGCGCCTTTTGTGATGG	21	mtr-MIR2663	CACTCCGGCACCGTTTGATCTTGTCTTCCAGAGCCATCAAGAATCCGCGGCACACATGCGCCTTTTGTGATGGTTCTGGAGGACAAGATGAAACGGTGTCGGAGTGC
cj_new_MIR220	scaffold_7:12072960:12073044:+	TTGAGAATGTTGGGTACTGGC	21	osa-MIR2925	GTTACGTGTGTTGAGAATGTTGGGTACTGGCTGGTTCAATTTTCATGAAGCATCAGAAGACAGCGTTTTATTTGGCGGGGGTGAA
cj_new_MIR221	scaffold_7:12146825:12146926:+	TTGGAGATGATCGCGGATGGC	21	ptc-MIRf12092-akr	TAATATGGAGTTGGAGATGATCGCGGATGGCTTCTTCCAATTTATGCCTTCTCTCAAAGTTTTGAAGATGTCACGCTGCTGGAATTTTCAATTACCTGTTGG
cj_new_MIR222	scaffold_7:13848266:13848489:+	GCATGTTTGGTTTGAAGAAATG	22	tcc-MIR172e	AATTTTAATAGCATGTTTGGTTTGAAGAAATGAAAAAAAAAAAAAAGCAGGGCAGAGGAAATAAAGAAGGGAAAAGAAATAAGGGAAGAAGAGAAAATATCATGTTAAATTAAATAATAAAATTAAGGGCGATATTTTTTTCACTTATTTTCGCTCATACTCTCTCATTTATGTTCCTCTCCTCTCCTCTTATTTCTTCCAATAAAAAATGTGCTTAATTGTAT
cj_new_MIR223	scaffold_7:5522384:5522486:-	CATGTAAGGTACAGTCTCTCA	21	sof-MIR319b	CCTTACGTTGCATGTAAGGTACAGTCTCTCACAAACTCAGATATGGATCTCACTTGAACCCACCATCCTTGTGAGAGGCTGTACCTTACATGTAATGTAAGGT
cj_new_MIR224	scaffold_7:6314989:6315086:-	ACAGTTGCATCCAGTCGTTTG	21	zma-MIR167u	GTGGTACCGTGCTACAGTTGCATCCAGTCGTTTGATGCACTTAGATTGGTGGCGTCCATTGGCATCCAACGGCTGGATGCAATTGTGGCACGGTACCA
cj_new_MIR225	scaffold_6:3702230:3702363:-	TCAGAGGATTCAGAAGATGAGTC	23	ptc-MIRf11904-akr	TGTTTCTTGTTCAGAGGATTCAGAAGATGAGTCATGGACAGTATGATTATGATACTGATCCATCAGTCCTTTATCCCATTTAGGGGGTTCAGGAGTGGCTTGTAGTGAATCTGCTGGAGGTATCGGAGGAACAG
cj_new_MIR226	scaffold_8:22133483:22133580:+	CCGGAGATGATGGACAAGGCC	21	sit-MIR164-npr	ATCTCGCCAACCGGAGATGATGGACAAGGCCTTTACTCTTATCATGACTGAGGTCTGGAGCGTCGAGCCTGAGTTGGTGGTACCCCGGGTGGAGAAAT
cj_new_MIR227	scaffold_5:30958635:30958709:+	GGAGGTGCACCCGCCTAAGGTC	22	vvi-MIR166d	CATGAAGGCCCATGGCCTAGGTTGGTGGCCTCCATTGCACTTGGGAGGTGCACCCGCCTAAGGTCAGCCCAAAGT
cj_new_MIR228	scaffold_1:1110813:1110919:-	GCTCACTGCTCTTTCTGTCAGC	22	tcc-MIR156g	TGGAACATTGAAATTGACAGAAGAGAGTGAGCACACAGAGGCAGTTGTATAATTGTATACATGTTGCTTTTGCGTGCTCACTGCTCTTTCTGTCAGCTTCCAGTACC
cj_new_MIR229	scaffold_8:23182460:23182537:-	GAGGATTTCCGATCAAGGCTTG	22	ppt-MIR533c	ATGGGAGCCGAAAGTCAAGTTGCGGGATGGACTTCCTCTTATGGAAGAGGATTTCCGATCAAGGCTTGGAGTTCCCAA
cj_new_MIR230	scaffold_9:8457520:8457846:+	GACGACTGATATACCCTGAAAGT	23	ppt-MIR1048	ATAATACAACACTTTAAGGGTGTATCAGTCGTCCACCCTAAATTGACAAAAGTTTTCCGTCAACCACTAAACTGTTAACTATCGTTTTAAAGTTAACAGAACTATAGCGAATTGATGATTTTACCCTTGAAAACTATCATTTATATACCATTAAAATATTTTATTATTACTTATATATCCTTAAATTATCACTTGTATTATATAAAAAGACCATATTACCCTTTTAACGTTATCATATTTAAACGGTAACTAACAATTTTGTAGACAACATATACATTTTGACAACTTATGGTGGACGACTGATATACCCTGAAAGTGTTGTAGTAA
cj_new_MIR231	scaffold_9:16498027:16498364:+	AGACTTGGACATACTTTGGACA	22	sit-MIR154-1-npr	AGTTAAAAATTACTTTTAAGTTGTGTCAAGTTTTTGGCGCCGTTGCCAGGGAAAAGTTTTTTATTTGGTTTGTTTTTCCGTTTTTATTTTTCTCTTATATGTAAAATTTTGTTTTCCCCCTTTTCCTTTTCTTAAATTCTCTTTTGTCCCTAACTCTTCTCAGAATTACGTTCGGACCCCGACATCTTTCAACTGTTTCACTTTCATTCCAAATTGCTATTCTAAACTTCTAAAAATTACAGTTTGGCCATAAAATTAAAAATAATTTGTAATAAAATCCCTAGACGAAATTCCTCAAAATAATTAAGACTTGGACATACTTTGGACATATTTGGACA
cj_new_MIR232	scaffold_9:28989095:28989434:+	CCCTTTTAACCTGAACACCT	20	osa-MIRf10412-akr	CCTTTTTTAACCCTTTTAACCTGAACACCTTGTTTGGGTGTTAGATTATGGGGATGTTGCTGCCTTCGTGGCCTGTGTTTTTTCTGTTTGGTAATGGTGTTGTAGTTTAGAGAGTATCAATTATAATCTTGTTTACCATAGTTAGTGACTGGCTGGTGAAGTGGGATTTACAATTAGATGATATTCTGCTTCTATATGCTTGTGCTTTTTTCTTCTACATCATCTTTTTGTGTGCTATTTGTGCAATGTCTCAGAGTAATTTCCATGGAATATTTCTTGTTGCTGGGTTCCCATGATAATCTCCTTGGTGTTTTAGTTGATGGAGGTTTATTTAACAGGA
cj_new_MIR233	scaffold_9:3367252:3367347:-	TTGCACCTAGCCGTTGGATGC	21	ltu-MIR319	TGTGCTACAGTTGCACCTAGCCGTTGGATGCAGTTGAATTGGTGGGATCCACTGACATCCAACTGCATCCAACGACCAGGTGCAACTGTGGCACGG
cj_new_MIR234	scaffold_9:6371138:6371219:-	TTCTCTTAGCAGTTCTGCGCT	21	ptc-MIRf10441-akr	AATTAAATGTGTTTCTCTTAGCAGTTCTGCGCTGTAATTTTTCGTGTAGCTGCAGATCAGTGAAGAAGAAACATTATATATT
cj_new_MIR235	scaffold_9:14657209:14657288:-	GGGGAATTGTAGGAAAGAGATC	22	osa-MIR1866	TTATGATATTGGGGAATTGTAGGAAAGAGATCTAAAGGGTATTTTTCCTGAAATTCCTCTTTAGCCTTATTATATCATCC
cj_new_MIR236	scaffold_1:1916114:1916258:+	CTATGTTGCAACTGTGGTACGGT	23	osa-MIR1442	TAGGGTTCAACTATGTTGCAACTGTGGTACGGTACCACACTTACTTTCAGTCATTGGATCTACTTAATGCAATTGTACAACTGTAGATTCAATGGGTGGATGCAACTGTGGTACCATACCACAGTTGCAACATAATTTTGCCCCA
cj_new_MIR237	scaffold_8:10815329:10815416:-	CAAAAGTTAGATTCCTTGGTC	21	osa-MIRf12058-akr	TCATTTCAAACAAAAGTTAGATTCCTTGGTCATTATATTTCTAAAGGAACAATCACTCCAATCGAGAGATCTCTTTTGTTTGCTGATA
cj_new_MIR238	scaffold_1:3622013:3622116:-	CTATGTTGCAACTGTGGTACCGT	23	ptc-MIRf11770-akr	GATAAGTGTTTGTATTGCTACAGATGTGACAAGCCTACAACATACGAGGGAAGTCAGTTTTGTGGACTTGGCTATGTTGCAACTGTGGTACCGTGCCACAATTG
cj_new_MIR239	scaffold_1:4680358:4680448:-	TCCAACGGTTGGATGCAACTG	21	osa-MIR166f	TACCGTGCCACAGTTGCATCTAGCTGTTGGATGCATTTGGATTGGTGGGATCCATTGGCATCCAACGGTTGGATGCAACTGTGGTACGATA
cj_new_MIR240	scaffold_1:12719268:12719350:-	TTGGGATAAAGGTGCTGATGG	21	sbi-MIR165	TGTGGGCACTAAACTGGTGCATGGGTTCTTTATCCTTGGATTAGGTAGGAGGTTGGGATAAAGGTGCTGATGGAGGAGCTGAC
cj_new_MIR241	scaffold_1:18893039:18893240:-	AGGGGGTCTAAAGGGAGAACA	21	osa-MIR1438	GTATTGTACGGTTGAGTCGTCGTCTTGGATTTCCTGGTTTATTCAAACCACTAACTAATTTAGCAGATCAAAGTTATGTTTGTGAGTCTTCGAAGAAGTAAGTAATCCCACATTGCTTAATTCAATAAAATTTATTGGTTTATAACTAAAATCAACTTTATTGATACGGCCAGGGGGTCTAAAGGGAGAACATGTATCTCTT
cj_new_MIR242	scaffold_1:28541546:28541793:-	GGGGCTGTGATGATATTTTC	20	ptc-MIRf11590-akr	TGGGATGATGGGAGATGTTTGTTACAGAATCTGTATCGTACATCTCATTAGTTTGAGAATGAGGCTTTGCTCTCAGAGAGAAGACGGTCGATTTCTCTCAGATCGTTAGTGAAGCCGATGATTTTTCCATTTTTATTATATAAGGGTAATTATTGTTCAGACACCCTTTTTGTTTCTCTTCTCTCTTCTCTTATCTAAAAAAAAATGGATGCAAAAATGGGGCTGTGATGATATTTTCCAGTGTCAAG

## Sheet: Table S4
Supplemental Table S4: Primers used for modified 5' RLM-RACE mapping of the miRNA cleavage sites and putative target genes
miRNAs	Putative target IDs	Gene-specific primers(5'→3')	Nested gene-specific primers(5'→3')
cj_new_MIR165	Ciclev10016217	AGTGCCTTTCCTTCTTGG	ACCTTCCGTTCAGCTTCCTC
cj_new_MIR203	Ciclev10014301	ATTTGCCTTCAGATGTTG	AACTCGCTAGAAACTTCA
cj_new_MIR219	Ciclev10018889	TTTGCCAGATCACGGAAC	GTTTCAGCCCTCCATCAG
